# Supplementary material for: Comparative Transcriptome and Metabolome Analyses Provide New Insights into the Molecular Mechanisms Underlying Taproot Development and Bioactive Compound Biosynthesis in Ficus hirta vahl
Source: Genes (Basel). 2025 Jun 30;16(7):784. doi: 10.3390/genes16070784 (PMC12294288; doi:10.3390/genes16070784)
Supplement: Supplementary file 1 [file genes-16-00784-s001.zip]

Archive with 9 entries (9 files):
- Supplementary Table S1.docx
- Supplementary Table S2.xlsx
- Supplementary Table S3.xlsx
- Supplementary Table S4.xlsx
- Supplementary Table S5.xlsx
- Supplementary Table S6.xlsx
- Supplementary Table S7.xlsx
- Supplementary Table S8.xlsx
- Supplementary Table S9.xlsx
