# Supplementary material for: Comparative Transcriptome and Metabolome Analyses Provide New Insights into the Molecular Mechanisms Underlying Taproot Development and Bioactive Compound Biosynthesis in Ficus hirta vahl
Source: Genes (Basel). 2025 Jun 30;16(7):784. doi: 10.3390/genes16070784 (PMC12294288; doi:10.3390/genes16070784)
Supplement: Supplementary file 1 [file genes-16-00784-s001.zip › Supplementary Table S2.xlsx]

## Sheet: Sheet1
Supplementary Table S2 KEGG analysis of all gene
Term	Database	ID	Input_number	Background_number	P_Value	Corrected_P_Value	Input	Hyperlink
Carbon metabolism	KEGG PATHWAY	ko01200	190	190	0.520813	0.623103	K01961:g4769_i0|K00855:g11831_i0|K00850:g5984_i0|K00850:g5915_i0|K00850:g15936_i0|K00850:g8210_i0|K00851:g16734_i0|K15919:g13263_i0|K15919:g11981_i0|K15919:g15767_i0|K15919:g18849_i0|K15919:g12978_i0|K15918:g6601_i0|K15918:g13995_i0|K11517:g10822_i0|K11517:g10271_i0|K11517:g5761_i0|K11517:g20833_i0|K11517:g13149_i0|K01070:g8239_i0|K01070:g18151_i0|K00927:g7753_i0|K00927:g8586_i0|K00927:g6130_i0|K…	http://www.genome.jp/kegg-bin/show_pathway?ko01200/K01961%09red/K00855%09red/K00850%09red/K00851%09red/K15919%09red/K15918%09red/K11517%09red/K01070%09red/K00927%09red/K01681%09red/K00600%09red/K01938%09red/K01623%09red/K00605%09red/K03841%09red/K00830%09red/K01810%09red/K19269%09red/K00873%09red/K00627%09red/K00626%09red/K03781%09red/K00261%09red/K00134%09red/K00058%09red/K14454%09red/K00131%09r…
Plant-pathogen interaction	KEGG PATHWAY	ko04626	186	186	0.521027	0.623103	K18835:g3227_i0|K18835:g1596_i0|K18834:g7868_i0|K12795:g11501_i0|K12795:g7937_i0|K13414:g2685_i0|K13416:g3004_i0|K09487:g3887_i0|K09487:g3639_i0|K09487:g2185_i0|K13412:g10865_i0|K13412:g8400_i0|K13412:g2108_i0|K13412:g5288_i0|K13412:g5652_i0|K13412:g2824_i0|K13412:g2265_i0|K13412:g1025_i0|K13412:g8639_i0|K13412:g5142_i0|K13412:g7444_i0|K13412:g10682_i0|K13412:g6598_i0|K13412:g3981_i0|K13412:g4554…	http://www.genome.jp/kegg-bin/show_pathway?ko04626/K18835%09red/K18834%09red/K12795%09red/K13414%09red/K13416%09red/K09487%09red/K13412%09red/K13413%09red/K13456%09red/K13457%09red/K13458%09red/K13459%09red/K13436%09red/K13434%09red/K02183%09red/K18875%09red/K13448%09red/K05391%09red/K00864%09red/K13429%09red/K13449%09red/K04079%09red/K13447%09red/K13420%09red/K13425%09red/K13424%09red/K13427%09r…
Biosynthesis of amino acids	KEGG PATHWAY	ko01230	170	170	0.52196	0.623103	K01689:g3560_i0|K01689:g7573_i0|K01689:g7086_i0|K01687:g5548_i0|K01681:g2134_i0|K01681:g1271_i0|K01681:g793_i0|K01915:g9626_i0|K00872:g915_i0|K00873:g2286_i0|K00873:g6783_i0|K00873:g7716_i0|K00873:g8392_i0|K00873:g4083_i0|K00873:g5284_i0|K00873:g5658_i0|K00873:g4284_i0|K00873:g1505_i0|K00873:g2294_i0|K01850:g12891_i0|K01850:g8569_i0|K01609:g6649_i0|K00264:g48_i0|K01754:g5691_i0|K01755:g7310_i0|K0…	http://www.genome.jp/kegg-bin/show_pathway?ko01230/K01689%09red/K01687%09red/K01681%09red/K01915%09red/K00872%09red/K00873%09red/K01850%09red/K01609%09red/K00264%09red/K01754%09red/K01755%09red/K01696%09red/K01693%09red/K13832%09red/K01817%09red/K13034%09red/K00850%09red/K01620%09red/K00600%09red/K01586%09red/K01626%09red/K01760%09red/K12657%09red/K00058%09red/K01834%09red/K00286%09red/K00052%09r…
Starch and sucrose metabolism	KEGG PATHWAY	ko00500	152	152	0.523183	0.623103	K01176:g12403_i0|K01176:g27667_i0|K01176:g10380_i0|K01176:g21628_i0|K01176:g9528_i0|K01177:g2755_i0|K01177:g5531_i0|K01177:g3810_i0|K01177:g7345_i0|K01177:g4863_i0|K01179:g3061_i0|K01179:g7150_i0|K16055:g2514_i0|K16055:g3170_i0|K16055:g422_i0|K16055:g1965_i0|K16055:g1960_i0|K16055:g2793_i0|K16055:g2166_i0|K16055:g488_i0|K01810:g4420_i0|K01810:g5567_i0|K19892:g3789_i0|K18447:g10859_i0|K00975:g5676…	http://www.genome.jp/kegg-bin/show_pathway?ko00500/K01176%09red/K01177%09red/K01179%09red/K16055%09red/K01810%09red/K19892%09red/K18447%09red/K00975%09red/K01187%09red/K00700%09red/K08679%09red/K00703%09red/K00705%09red/K00688%09red/K05350%09red/K00963%09red/K00012%09red/K01087%09red/K00847%09red/K19893%09red/K15920%09red/K19891%09red/K01513%09red/K00770%09red/K01835%09red/K01184%09red/K01193%09r…
Plant hormone signal transduction	KEGG PATHWAY	ko04075	132	132	0.524828	0.623103	K14486:g958_i0|K14486:g1220_i0|K14486:g24464_i0|K14486:g4264_i0|K14486:g1787_i0|K14487:g6226_i0|K14487:g4589_i0|K14487:g6754_i0|K14487:g6485_i0|K14487:g6850_i0|K14487:g9905_i0|K14484:g11333_i0|K14484:g15616_i0|K14484:g13820_i0|K14484:g3990_i0|K14484:g12981_i0|K14484:g9918_i0|K14484:g19613_i0|K14484:g3519_i0|K14484:g17897_i0|K14484:g17795_i0|K14484:g14559_i0|K14484:g12065_i0|K14485:g2193_i0|K14485…	http://www.genome.jp/kegg-bin/show_pathway?ko04075/K14486%09red/K14487%09red/K14484%09red/K14485%09red/K14488%09red/K14489%09red/K13463%09red/K13946%09red/K13415%09red/K13416%09red/K14432%09red/K14431%09red/K14510%09red/K14512%09red/K14513%09red/K14514%09red/K14515%09red/K14516%09red/K14494%09red/K14497%09red/K14496%09red/K14491%09red/K14490%09red/K14493%09red/K14492%09red/K14499%09red/K16189%09r…
Protein processing in endoplasmic reticulum	KEGG PATHWAY	ko04141	131	131	0.524921	0.623103	K16196:g757_i0|K10601:g2611_i0|K14009:g12103_i0|K14009:g12037_i0|K10597:g898_i0|K10578:g7614_i0|K10661:g759_i0|K10661:g360_i0|K10666:g8152_i0|K10666:g14032_i0|K10666:g2672_i0|K10666:g8461_i0|K10666:g6216_i0|K10666:g6320_i0|K04554:g13157_i0|K08852:g6204_i0|K08852:g1206_i0|K08852:g3155_i0|K08852:g12268_i0|K08852:g9101_i0|K08852:g8969_i0|K08852:g6488_i0|K08852:g10105_i0|K08852:g10475_i0|K08852:g3408…	http://www.genome.jp/kegg-bin/show_pathway?ko04141/K16196%09red/K10601%09red/K14009%09red/K10597%09red/K10578%09red/K10661%09red/K10666%09red/K04554%09red/K08852%09red/K10636%09red/K10839%09red/K01456%09red/K09486%09red/K13719%09red/K09517%09red/K14026%09red/K09487%09red/K08653%09red/K10956%09red/K10950%09red/K14001%09red/K09518%09red/K07151%09red/K05546%09red/K12667%09red/K11718%09red/K01230%09r…
Ribosome	KEGG PATHWAY	ko03010	123	123	0.525698	0.623103	K02910:g16394_i0|K02951:g17661_i0|K02896:g12685_i0|K02918:g19782_i0|K02878:g3213_i0|K02927:g18165_i0|K02937:g14884_i0|K02937:g10663_i0|K02863:g6273_i0|K02902:g20678_i0|K02902:g5487_i0|K02930:g9050_i0|K02973:g12273_i0|K02866:g15182_i0|K02936:g7684_i0|K02925:g8800_i0|K02889:g15665_i0|K02931:g12818_i0|K02984:g14077_i0|K02955:g12479_i0|K02932:g12260_i0|K02932:g13589_i0|K02932:g9129_i0|K02867:g14760_i…	http://www.genome.jp/kegg-bin/show_pathway?ko03010/K02910%09red/K02951%09red/K02896%09red/K02918%09red/K02878%09red/K02927%09red/K02937%09red/K02863%09red/K02902%09red/K02930%09red/K02973%09red/K02866%09red/K02936%09red/K02925%09red/K02889%09red/K02931%09red/K02984%09red/K02955%09red/K02932%09red/K02867%09red/K02934%09red/K02865%09red/K02985%09red/K02885%09red/K02938%09red/K02883%09red/K02868%09r…
Purine metabolism	KEGG PATHWAY	ko00230	118	118	0.526223	0.623103	K00856:g20557_i0|K00602:g5722_i0|K00939:g11193_i0|K00939:g10824_i0|K00939:g8676_i0|K00939:g15995_i0|K00939:g6119_i0|K00939:g5744_i0|K00088:g5938_i0|K14977:g12636_i0|K02327:g966_i0|K03027:g9274_i0|K03027:g9711_i0|K03020:g23569_i0|K03021:g1184_i0|K03021:g1917_i0|K03022:g11226_i0|K03023:g8992_i0|K03024:g7839_i0|K01939:g1400_i0|K03026:g13099_i0|K00873:g2286_i0|K00873:g6783_i0|K00873:g7716_i0|K00873:g…	http://www.genome.jp/kegg-bin/show_pathway?ko00230/K00856%09red/K00602%09red/K00939%09red/K00088%09red/K14977%09red/K02327%09red/K03027%09red/K03020%09red/K03021%09red/K03022%09red/K03023%09red/K03024%09red/K01939%09red/K03026%09red/K00873%09red/K03043%09red/K02335%09red/K01951%09red/K03046%09red/K18151%09red/K00760%09red/K01933%09red/K18447%09red/K01466%09red/K00962%09red/K03787%09red/K01835%09r…
RNA transport	KEGG PATHWAY	ko03013	117	117	0.526332	0.623103	K09291:g144_i0|K03249:g13475_i0|K03754:g2917_i0|K03257:g3178_i0|K03257:g11439_i0|K03257:g6172_i0|K03257:g5340_i0|K14314:g160_i0|K14294:g14560_i0|K10577:g3305_i0|K10577:g14064_i0|K12876:g14142_i0|K13176:g12377_i0|K14301:g408_i0|K18213:g13054_i0|K18213:g3664_i0|K18213:g13876_i0|K14303:g1414_i0|K14328:g6535_i0|K14328:g1835_i0|K03262:g2851_i0|K03245:g14484_i0|K03260:g178_i0|K03260:g2360_i0|K03247:g10…	http://www.genome.jp/kegg-bin/show_pathway?ko03013/K09291%09red/K03249%09red/K03754%09red/K03257%09red/K14314%09red/K14294%09red/K10577%09red/K12876%09red/K13176%09red/K14301%09red/K18213%09red/K14303%09red/K14328%09red/K03262%09red/K03245%09red/K03260%09red/K03247%09red/K14309%09red/K14308%09red/K14321%09red/K14320%09red/K14327%09red/K14326%09red/K14324%09red/K03254%09red/K14307%09red/K14310%09r…
Spliceosome	KEGG PATHWAY	ko03040	114	114	0.526668	0.623103	K12815:g905_i0|K12868:g7190_i0|K12876:g14142_i0|K11094:g16052_i0|K10599:g7242_i0|K12862:g7622_i0|K12863:g11457_i0|K12860:g1530_i0|K12861:g1961_i0|K06063:g5681_i0|K12867:g2171_i0|K12864:g7699_i0|K12865:g3415_i0|K12844:g6369_i0|K12846:g13040_i0|K12869:g5065_i0|K12869:g12924_i0|K12869:g16789_i0|K12869:g6621_i0|K12840:g8929_i0|K11088:g17969_i0|K12842:g391_i0|K12843:g3142_i0|K12847:g3961_i0|K12828:g36…	http://www.genome.jp/kegg-bin/show_pathway?ko03040/K12815%09red/K12868%09red/K12876%09red/K11094%09red/K10599%09red/K12862%09red/K12863%09red/K12860%09red/K12861%09red/K06063%09red/K12867%09red/K12864%09red/K12865%09red/K12844%09red/K12846%09red/K12869%09red/K12840%09red/K11088%09red/K12842%09red/K12843%09red/K12847%09red/K12828%09red/K12826%09red/K12827%09red/K11095%09red/K12825%09red/K12822%09r…
Phenylpropanoid biosynthesis	KEGG PATHWAY	ko00940	107	107	0.527507	0.623103	K00588:g9970_i0|K13065:g5735_i0|K13065:g9178_i0|K13065:g5562_i0|K13065:g8052_i0|K13065:g6558_i0|K13065:g23932_i0|K13065:g10393_i0|K13065:g8224_i0|K10775:g4267_i0|K10775:g4293_i0|K10775:g4737_i0|K13066:g28059_i0|K13066:g12261_i0|K13066:g4867_i0|K13066:g4367_i0|K13066:g5432_i0|K13066:g10573_i0|K01188:g7233_i0|K01188:g20212_i0|K01188:g13316_i0|K01188:g5275_i0|K01188:g9983_i0|K01188:g3450_i0|K01188:g…	http://www.genome.jp/kegg-bin/show_pathway?ko00940/K00588%09red/K13065%09red/K10775%09red/K13066%09red/K01188%09red/K00083%09red/K12355%09red/K05350%09red/K01904%09red/K09754%09red/K09755%09red/K00430%09red/K18368%09red/K00487%09red/K05349%09red/K09753%09red
Amino sugar and nucleotide sugar metabolism	KEGG PATHWAY	ko00520	103	103	0.528024	0.623103	K00972:g7609_i0|K16190:g12030_i0|K05305:g1959_i0|K20547:g10540_i0|K20547:g12059_i0|K20547:g13801_i0|K20547:g11354_i0|K20547:g16291_i0|K20547:g15036_i0|K20547:g12067_i0|K20547:g11173_i0|K20547:g15254_i0|K20547:g15051_i0|K20547:g16393_i0|K20547:g17981_i0|K20547:g19844_i0|K20547:g16591_i0|K20547:g16696_i0|K20547:g15403_i0|K20547:g14401_i0|K20547:g12650_i0|K20547:g15529_i0|K20547:g14040_i0|K12373:g39…	http://www.genome.jp/kegg-bin/show_pathway?ko00900/K01662%09red/K00991%09red/K08658%09red/K00938%09red/K01641%09red/K00626%09red/K05954%09red/K05955%09red/K05356%09red/K14066%09red/K11778%09red/K00099%09red/K00869%09red/K06013%09red/K15891%09red/K15892%09red/K10960%09red/K05906%09red/K01597%09red/K03527%09red/K13789%09red/K00021%09red/K00587%09red
Valine, leucine and isoleucine degradation	KEGG PATHWAY	ko00280	34	34	0.54835	0.623103	K00128:g7256_i0|K00128:g6644_i0|K00128:g2722_i0|K00128:g6452_i0|K00140:g894_i0|K00140:g10033_i0|K00140:g10741_i0|K00140:g4317_i0|K00140:g3194_i0|K05607:g10706_i0|K05605:g4439_i0|K05605:g11756_i0|K05605:g8244_i0|K05605:g7550_i0|K00166:g6350_i0|K00167:g11471_i0|K00249:g2919_i0|K00827:g2756_i0|K00826:g10147_i0|K00826:g2316_i0|K00826:g8164_i0|K00382:g5394_i0|K00382:g8306_i0|K01640:g15435_i0|K01640:g1…	http://www.genome.jp/kegg-bin/show_pathway?ko00280/K00128%09red/K00140%09red/K05607%09red/K05605%09red/K00166%09red/K00167%09red/K00249%09red/K00827%09red/K00826%09red/K00382%09red/K01640%09red/K01641%09red/K09699%09red/K00626%09red/K01969%09red/K01968%09red
N-Glycan biosynthesis	KEGG PATHWAY	ko00510	34	34	0.54835	0.623103	K12670:g9276_i0|K12670:g8998_i0|K07252:g10562_i0|K03842:g1660_i0|K03843:g10025_i0|K07441:g12469_i0|K03846:g2808_i0|K03847:g2750_i0|K03844:g4751_i0|K03845:g9240_i0|K00726:g3865_i0|K03848:g7407_i0|K03849:g6026_i0|K00721:g14043_i0|K07151:g3106_i0|K07151:g329_i0|K05546:g2654_i0|K01231:g1109_i0|K01230:g573_i0|K01230:g4512_i0|K01001:g10282_i0|K12666:g4825_i0|K12666:g1323_i0|K12667:g887_i0|K12668:g20205…	http://www.genome.jp/kegg-bin/show_pathway?ko00510/K12670%09red/K07252%09red/K03842%09red/K03843%09red/K07441%09red/K03846%09red/K03847%09red/K03844%09red/K03845%09red/K00726%09red/K03848%09red/K03849%09red/K00721%09red/K07151%09red/K05546%09red/K01231%09red/K01230%09red/K01001%09red/K12666%09red/K12667%09red/K12668%09red/K12669%09red/K00902%09red/K03850%09red/K07432%09red/K00737%09red/K01228%09r…
Ubiquinone and other terpenoid-quinone biosynthesis	KEGG PATHWAY	ko00130	34	34	0.54835	0.623103	K14760:g13608_i0|K01661:g13972_i0|K06126:g7114_i0|K06125:g7726_i0|K06125:g6588_i0|K00457:g5430_i0|K12501:g14833_i0|K12501:g6610_i0|K12501:g3916_i0|K12501:g9339_i0|K06127:g13213_i0|K12502:g12468_i0|K12502:g6847_i0|K00591:g15062_i0|K14759:g463_i0|K03183:g14490_i0|K00815:g10466_i0|K00815:g8066_i0|K00815:g8559_i0|K00815:g12315_i0|K09833:g9174_i0|K03809:g11825_i0|K03809:g11859_i0|K03809:g16917_i0|K038…	http://www.genome.jp/kegg-bin/show_pathway?ko00130/K14760%09red/K01661%09red/K06126%09red/K06125%09red/K00457%09red/K12501%09red/K06127%09red/K12502%09red/K00591%09red/K14759%09red/K03183%09red/K00815%09red/K09833%09red/K03809%09red/K00487%09red/K01904%09red
Alanine, aspartate and glutamate metabolism	KEGG PATHWAY	ko00250	33	33	0.549068	0.623103	K00764:g6762_i0|K17761:g880_i0|K00811:g7786_i0|K00814:g6128_i0|K01939:g1400_i0|K00830:g10434_i0|K01915:g9626_i0|K00609:g8402_i0|K00262:g1113_i0|K00261:g6253_i0|K00261:g6848_i0|K00261:g9957_i0|K14455:g9677_i0|K14455:g11449_i0|K14454:g9500_i0|K14454:g3273_i0|K00264:g48_i0|K01956:g4404_i0|K01955:g1128_i0|K16871:g2703_i0|K01953:g5385_i0|K01755:g7310_i0|K01756:g5789_i0|K00827:g2756_i0|K14272:g6678_i0|…	http://www.genome.jp/kegg-bin/show_pathway?ko00250/K00764%09red/K17761%09red/K00811%09red/K00814%09red/K01939%09red/K00830%09red/K01915%09red/K00609%09red/K00262%09red/K00261%09red/K14455%09red/K14454%09red/K00264%09red/K01956%09red/K01955%09red/K16871%09red/K01953%09red/K01755%09red/K01756%09red/K00827%09red/K14272%09red/K00820%09red/K00294%09red/K00278%09red/K01940%09red/K13566%09red/K01580%09r…
Fatty acid biosynthesis	KEGG PATHWAY	ko00061	33	33	0.549068	0.623103	K10781:g3926_i0|K10781:g13242_i0|K02372:g16677_i0|K02372:g14230_i0|K10782:g5764_i0|K01961:g4769_i0|K00645:g9671_i0|K00059:g15391_i0|K00059:g11118_i0|K00059:g9493_i0|K01962:g1632_i0|K01962:g2477_i0|K02160:g10797_i0|K01897:g2960_i0|K01897:g4321_i0|K01897:g20094_i0|K01897:g1575_i0|K01897:g2060_i0|K01897:g5649_i0|K01897:g6763_i0|K01897:g13896_i0|K01897:g18503_i0|K11262:g76_i0|K03921:g7990_i0|K03921:g…	http://www.genome.jp/kegg-bin/show_pathway?ko00061/K10781%09red/K02372%09red/K10782%09red/K01961%09red/K00645%09red/K00059%09red/K01962%09red/K02160%09red/K01897%09red/K11262%09red/K03921%09red/K00208%09red/K09458%09red
Galactose metabolism	KEGG PATHWAY	ko00052	32	32	0.549818	0.623103	K01193:g6862_i0|K01193:g5792_i0|K01193:g6492_i0|K01190:g3080_i0|K00850:g5984_i0|K00850:g5915_i0|K00850:g15936_i0|K00850:g8210_i0|K01187:g1920_i0|K00844:g4072_i0|K00844:g7268_i0|K00844:g836_i0|K00844:g7633_i0|K01835:g4440_i0|K01835:g7472_i0|K07407:g6651_i0|K07407:g2377_i0|K07407:g10166_i0|K00963:g4714_i0|K18819:g11555_i0|K18819:g12737_i0|K01785:g9288_i0|K01784:g1020_i0|K01784:g7339_i0|K12447:g1542…	http://www.genome.jp/kegg-bin/show_pathway?ko00052/K01193%09red/K01190%09red/K00850%09red/K01187%09red/K00844%09red/K01835%09red/K07407%09red/K00963%09red/K18819%09red/K01785%09red/K01784%09red/K12447%09red/K00011%09red/K06617%09red
Proteasome	KEGG PATHWAY	ko03050	32	32	0.549818	0.623103	K03064:g6271_i0|K03064:g6007_i0|K03065:g3528_i0|K03065:g8228_i0|K03061:g8517_i0|K03062:g5924_i0|K03063:g9584_i0|K03028:g1620_i0|K03029:g6999_i0|K03029:g10714_i0|K02728:g14104_i0|K02729:g2817_i0|K02729:g14811_i0|K02726:g6115_i0|K02727:g7857_i0|K06699:g207_i0|K03039:g3897_i0|K03038:g10383_i0|K03038:g11417_i0|K03036:g8289_i0|K03035:g6836_i0|K03033:g3263_i0|K03030:g6834_i0|K11599:g16176_i0|K02739:g12…	http://www.genome.jp/kegg-bin/show_pathway?ko03050/K03064%09red/K03065%09red/K03061%09red/K03062%09red/K03063%09red/K03028%09red/K03029%09red/K02728%09red/K02729%09red/K02726%09red/K02727%09red/K06699%09red/K03039%09red/K03038%09red/K03036%09red/K03035%09red/K03033%09red/K03030%09red/K11599%09red/K02739%09red/K02738%09red/K02732%09red/K02730%09red/K02737%09red/K02736%09red/K06700%09red
Base excision repair	KEGG PATHWAY	ko03410	32	32	0.549818	0.623103	K03660:g12097_i0|K10772:g5140_i0|K10773:g7324_i0|K10773:g15643_i0|K04802:g12635_i0|K04802:g13444_i0|K01246:g10702_i0|K01246:g13186_i0|K01246:g3715_i0|K01246:g9012_i0|K01246:g11299_i0|K01246:g10474_i0|K01247:g7235_i0|K01247:g7948_i0|K10798:g4723_i0|K10798:g1061_i0|K03575:g7606_i0|K10747:g3024_i0|K10747:g332_i0|K10563:g3122_i0|K03652:g11224_i0|K01142:g5642_i0|K02324:g142_i0|K02325:g6522_i0|K02327:g…	http://www.genome.jp/kegg-bin/show_pathway?ko03410/K03660%09red/K10772%09red/K10773%09red/K04802%09red/K01246%09red/K01247%09red/K10798%09red/K03575%09red/K10747%09red/K10563%09red/K03652%09red/K01142%09red/K02324%09red/K02325%09red/K02327%09red/K02328%09red/K02335%09red/K04799%09red/K10803%09red/K03512%09red/K03504%09red
Citrate cycle (TCA cycle)	KEGG PATHWAY	ko00020	32	32	0.549818	0.623103	K00235:g12413_i0|K00658:g472_i0|K00164:g2702_i0|K01679:g6401_i0|K00161:g6835_i0|K00162:g2146_i0|K00162:g7531_i0|K01681:g2134_i0|K01681:g1271_i0|K01681:g793_i0|K01648:g5703_i0|K01648:g2247_i0|K01648:g5688_i0|K00234:g3498_i0|K01610:g2748_i0|K00382:g5394_i0|K00382:g8306_i0|K00025:g11545_i0|K00025:g11700_i0|K00026:g3812_i0|K00026:g11565_i0|K00627:g8129_i0|K00627:g5498_i0|K00627:g1606_i0|K00627:g10914…	http://www.genome.jp/kegg-bin/show_pathway?ko00020/K00235%09red/K00658%09red/K00164%09red/K01679%09red/K00161%09red/K00162%09red/K01681%09red/K01648%09red/K00234%09red/K01610%09red/K00382%09red/K00025%09red/K00026%09red/K00627%09red/K01647%09red/K00030%09red/K00031%09red
Mismatch repair	KEGG PATHWAY	ko03430	30	30	0.551429	0.623103	K10756:g5124_i0|K08734:g3658_i0|K08737:g645_i0|K08737:g1490_i0|K10746:g4619_i0|K10746:g3262_i0|K10740:g18119_i0|K07456:g520_i0|K10754:g1006_i0|K10858:g2140_i0|K07466:g18074_i0|K07466:g13867_i0|K07466:g9959_i0|K07466:g2924_i0|K07466:g5277_i0|K07466:g6357_i0|K07466:g4550_i0|K07466:g6194_i0|K07466:g15416_i0|K08739:g723_i0|K10747:g3024_i0|K10747:g332_i0|K04802:g12635_i0|K04802:g13444_i0|K08736:g1720_…	http://www.genome.jp/kegg-bin/show_pathway?ko03430/K10756%09red/K08734%09red/K08737%09red/K10746%09red/K10740%09red/K07456%09red/K10754%09red/K10858%09red/K07466%09red/K08739%09red/K10747%09red/K04802%09red/K08736%09red/K02327%09red/K02328%09red/K08735%09red/K10739%09red/K03504%09red
beta-Alanine metabolism	KEGG PATHWAY	ko00410	29	29	0.552296	0.623103	K00128:g7256_i0|K00128:g6644_i0|K00128:g2722_i0|K00128:g6452_i0|K00276:g5738_i0|K00276:g3793_i0|K00276:g7073_i0|K00276:g3783_i0|K00276:g7047_i0|K00276:g6012_i0|K00276:g4615_i0|K12259:g8543_i0|K05605:g4439_i0|K05605:g11756_i0|K05605:g8244_i0|K05605:g7550_i0|K00207:g10749_i0|K00249:g2919_i0|K01464:g6720_i0|K01578:g3615_i0|K01580:g5894_i0|K01580:g8703_i0|K00797:g7579_i0|K01918:g13255_i0|K00140:g894_…	http://www.genome.jp/kegg-bin/show_pathway?ko00410/K00128%09red/K00276%09red/K12259%09red/K05605%09red/K00207%09red/K00249%09red/K01464%09red/K01578%09red/K01580%09red/K00797%09red/K01918%09red/K00140%09red
RNA polymerase	KEGG PATHWAY	ko03020	28	28	0.553209	0.623103	K03006:g174_i0|K03013:g11453_i0|K03013:g6158_i0|K03016:g15485_i0|K03002:g1274_i0|K03027:g9274_i0|K03027:g9711_i0|K03005:g7978_i0|K03022:g11226_i0|K03020:g23569_i0|K03021:g1184_i0|K03021:g1917_i0|K03017:g20518_i0|K03023:g8992_i0|K03024:g7839_i0|K03010:g1090_i0|K03026:g13099_i0|K03012:g15889_i0|K03012:g12242_i0|K03012:g18365_i0|K03012:g13651_i0|K03012:g12241_i0|K03043:g2973_i0|K02999:g271_i0|K03046…	http://www.genome.jp/kegg-bin/show_pathway?ko03020/K03006%09red/K03013%09red/K03016%09red/K03002%09red/K03027%09red/K03005%09red/K03022%09red/K03020%09red/K03021%09red/K03017%09red/K03023%09red/K03024%09red/K03010%09red/K03026%09red/K03012%09red/K03043%09red/K02999%09red/K03046%09red/K03018%09red/K14721%09red
Fatty acid degradation	KEGG PATHWAY	ko00071	28	28	0.553209	0.623103	K00128:g7256_i0|K00128:g6644_i0|K00128:g2722_i0|K00128:g6452_i0|K00001:g7771_i0|K00001:g9314_i0|K18857:g11691_i0|K00249:g2919_i0|K00232:g5593_i0|K00232:g5316_i0|K00232:g3258_i0|K10527:g4416_i0|K10527:g577_i0|K01897:g2960_i0|K01897:g4321_i0|K01897:g20094_i0|K01897:g1575_i0|K01897:g2060_i0|K01897:g5649_i0|K01897:g6763_i0|K01897:g13896_i0|K01897:g18503_i0|K00121:g10725_i0|K00121:g14845_i0|K00121:g94…	http://www.genome.jp/kegg-bin/show_pathway?ko00071/K00128%09red/K00001%09red/K18857%09red/K00249%09red/K10046%09red/K00225%09red/K00434%09red
alpha-Linolenic acid metabolism	KEGG PATHWAY	ko00592	24	24	0.557408	0.623103	K01723:g6014_i0|K01723:g306_i0|K01723:g8973_i0|K05894:g4966_i0|K05894:g22789_i0|K05894:g8121_i0|K05894:g11666_i0|K05894:g20553_i0|K10526:g4176_i0|K18857:g11691_i0|K08241:g15277_i0|K00232:g5593_i0|K00232:g5316_i0|K00232:g3258_i0|K01047:g16778_i0|K01047:g18830_i0|K00454:g2922_i0|K00454:g697_i0|K00454:g2682_i0|K10527:g4416_i0|K10527:g577_i0|K10528:g9028_i0|K14674:g785_i0|K10525:g12558_i0	http://www.genome.jp/kegg-bin/show_pathway?ko00592/K01723%09red/K05894%09red/K10526%09red/K18857%09red/K08241%09red/K00232%09red/K01047%09red/K00454%09red/K10527%09red/K10528%09red/K14674%09red/K10525%09red
Photosynthesis	KEGG PATHWAY	ko00195	23	23	0.558624	0.623103	K02112:g853_i0|K02111:g2875_i0|K02704:g15384_i0|K02115:g9304_i0|K02115:g11144_i0|K02693:g22845_i0|K02689:g60_i0|K02108:g2312_i0|K02109:g15225_i0|K02109:g17321_i0|K02109:g14200_i0|K02717:g15760_i0|K02717:g20326_i0|K02634:g11686_i0|K02701:g18051_i0|K02706:g6856_i0|K03541:g19150_i0|K08906:g17843_i0|K02639:g14180_i0|K02639:g15234_i0|K02639:g22766_i0|K08903:g18282_i0|K02641:g11109_i0	http://www.genome.jp/kegg-bin/show_pathway?ko00195/K02112%09red/K02111%09red/K02704%09red/K02115%09red/K02693%09red/K02689%09red/K02108%09red/K02109%09red/K02717%09red/K02634%09red/K02701%09red/K02706%09red/K03541%09red/K08906%09red/K02639%09red/K08903%09red/K02641%09red
Nitrogen metabolism	KEGG PATHWAY	ko00910	22	22	0.559922	0.623103	K01673:g6322_i0|K01673:g6937_i0|K01673:g15723_i0|K01673:g15597_i0|K00262:g1113_i0|K00261:g6253_i0|K00261:g6848_i0|K00261:g9957_i0|K00264:g48_i0|K00284:g269_i0|K01674:g14070_i0|K01674:g18684_i0|K01674:g16055_i0|K01674:g14983_i0|K02575:g7462_i0|K02575:g8891_i0|K01725:g15243_i0|K10534:g10211_i0|K01915:g9626_i0|K00366:g4713_i0|K01455:g18211_i0|K01455:g9906_i0	http://www.genome.jp/kegg-bin/show_pathway?ko00910/K01673%09red/K00262%09red/K00261%09red/K00264%09red/K00284%09red/K01674%09red/K02575%09red/K01725%09red/K10534%09red/K01915%09red/K00366%09red/K01455%09red
Steroid biosynthesis	KEGG PATHWAY	ko00100	21	21	0.56131	0.623103	K05917:g8144_i0|K07748:g5711_i0|K07748:g2434_i0|K01052:g7576_i0|K00559:g11097_i0|K01824:g14477_i0|K08246:g8141_i0|K00227:g11662_i0|K00511:g6671_i0|K00511:g7226_i0|K08242:g10259_i0|K00801:g4444_i0|K09832:g7231_i0|K01853:g2420_i0|K01853:g4958_i0|K14674:g785_i0|K14423:g9452_i0|K14424:g12073_i0|K00222:g10069_i0|K00222:g7400_i0|K09828:g1191_i0	http://www.genome.jp/kegg-bin/show_pathway?ko00100/K05917%09red/K07748%09red/K01052%09red/K00559%09red/K01824%09red/K08246%09red/K00227%09red/K00511%09red/K08242%09red/K00801%09red/K09832%09red/K01853%09red/K14674%09red/K14423%09red/K14424%09red/K00222%09red/K09828%09red
Tryptophan metabolism	KEGG PATHWAY	ko00380	21	21	0.56131	0.623103	K03781:g15497_i0|K03781:g12188_i0|K03781:g4608_i0|K00128:g7256_i0|K00128:g6644_i0|K00128:g2722_i0|K00128:g6452_i0|K00164:g2702_i0|K11816:g7615_i0|K11816:g17329_i0|K11816:g20549_i0|K07408:g9220_i0|K01426:g7674_i0|K01426:g6639_i0|K01426:g8882_i0|K01426:g15781_i0|K01426:g6781_i0|K00626:g5302_i0|K00626:g9138_i0|K11820:g16683_i0|K11820:g9935_i0	http://www.genome.jp/kegg-bin/show_pathway?ko00380/K03781%09red/K00128%09red/K00164%09red/K11816%09red/K07408%09red/K01426%09red/K00626%09red/K11820%09red
Lysine degradation	KEGG PATHWAY	ko00310	20	20	0.562799	0.623103	K00128:g7256_i0|K00128:g6644_i0|K00128:g2722_i0|K00128:g6452_i0|K18826:g6234_i0|K00658:g472_i0|K00164:g2702_i0|K00306:g13893_i0|K00306:g14631_i0|K11423:g6508_i0|K11423:g4335_i0|K11422:g41_i0|K11420:g3044_i0|K11420:g4017_i0|K11420:g1510_i0|K11420:g1801_i0|K11420:g2246_i0|K14157:g2243_i0|K00626:g5302_i0|K00626:g9138_i0	http://www.genome.jp/kegg-bin/show_pathway?ko00310/K00128%09red/K18826%09red/K00658%09red/K00164%09red/K00306%09red/K11423%09red/K11422%09red/K11420%09red/K14157%09red/K00626%09red
Nicotinate and nicotinamide metabolism	KEGG PATHWAY	ko00760	20	20	0.562799	0.623103	K18551:g13332_i0|K06210:g6525_i0|K06210:g12875_i0|K03787:g19785_i0|K03787:g13861_i0|K03787:g8291_i0|K03787:g9232_i0|K03787:g11643_i0|K03787:g13075_i0|K00278:g3758_i0|K00858:g2673_i0|K00858:g1105_i0|K01513:g6968_i0|K01240:g5788_i0|K01240:g6276_i0|K00763:g5519_i0|K01950:g3824_i0|K01081:g15581_i0|K01081:g11080_i0|K03517:g6129_i0	http://www.genome.jp/kegg-bin/show_pathway?ko00760/K18551%09red/K06210%09red/K03787%09red/K00278%09red/K00858%09red/K01513%09red/K01240%09red/K00763%09red/K01950%09red/K01081%09red/K03517%09red
Sphingolipid metabolism	KEGG PATHWAY	ko00600	20	20	0.562799	0.623103	K01190:g3080_i0|K01634:g6029_i0|K00654:g3678_i0|K00654:g6187_i0|K04713:g15141_i0|K04712:g15298_i0|K04711:g5913_i0|K04710:g10825_i0|K04710:g12880_i0|K04716:g6633_i0|K04715:g5195_i0|K07407:g6651_i0|K07407:g2377_i0|K07407:g10166_i0|K04718:g8166_i0|K04708:g12524_i0|K17108:g2437_i0|K17108:g2275_i0|K17108:g1224_i0|K12349:g3770_i0	http://www.genome.jp/kegg-bin/show_pathway?ko00600/K01190%09red/K01634%09red/K00654%09red/K04713%09red/K04712%09red/K04711%09red/K04710%09red/K04716%09red/K04715%09red/K07407%09red/K04718%09red/K04708%09red/K17108%09red/K12349%09red
One carbon pool by folate	KEGG PATHWAY	ko00670	19	19	0.564404	0.623103	K13998:g17265_i0|K13998:g5246_i0|K00297:g3235_i0|K00601:g6118_i0|K00601:g10826_i0|K00600:g2588_i0|K00600:g15793_i0|K00600:g5356_i0|K00600:g591_i0|K00600:g2975_i0|K00602:g5722_i0|K00605:g8374_i0|K01934:g14878_i0|K01934:g12849_i0|K01938:g5674_i0|K01938:g4515_i0|K01938:g11809_i0|K01938:g21638_i0|K01433:g11145_i0	http://www.genome.jp/kegg-bin/show_pathway?ko00670/K13998%09red/K00297%09red/K00601%09red/K00600%09red/K00602%09red/K00605%09red/K01934%09red/K01938%09red/K01433%09red
ABC transporters	KEGG PATHWAY	ko02010	19	19	0.564404	0.623103	K05674:g487_i0|K05663:g1249_i0|K05658:g10128_i0|K05658:g1498_i0|K05658:g18571_i0|K05658:g421_i0|K05658:g918_i0|K05658:g1123_i0|K05658:g2290_i0|K05658:g518_i0|K05658:g4699_i0|K05658:g1450_i0|K05658:g1057_i0|K05658:g951_i0|K05658:g291_i0|K05657:g4074_i0|K05656:g20317_i0|K05656:g4483_i0|K05643:g182_i0	http://www.genome.jp/kegg-bin/show_pathway?ko02010/K05674%09red/K05663%09red/K05658%09red/K05657%09red/K05656%09red/K05643%09red
Ether lipid metabolism	KEGG PATHWAY	ko00565	18	18	0.566138	0.623103	K16860:g7178_i0|K00993:g3446_i0|K01115:g2652_i0|K01115:g5027_i0|K01115:g16776_i0|K01115:g2380_i0|K01115:g1173_i0|K01115:g3219_i0|K01115:g1820_i0|K13519:g6092_i0|K01047:g16778_i0|K01047:g18830_i0|K01114:g4622_i0|K01114:g6418_i0|K01114:g6415_i0|K01114:g6949_i0|K13510:g8902_i0|K14674:g785_i0	http://www.genome.jp/kegg-bin/show_pathway?ko00565/K16860%09red/K00993%09red/K01115%09red/K13519%09red/K01047%09red/K01114%09red/K13510%09red/K14674%09red
Pantothenate and CoA biosynthesis	KEGG PATHWAY	ko00770	18	18	0.566138	0.623103	K06133:g9372_i0|K01687:g5548_i0|K00207:g10749_i0|K01513:g6968_i0|K00053:g5091_i0|K01464:g6720_i0|K00826:g10147_i0|K00826:g2316_i0|K00826:g8164_i0|K01598:g10760_i0|K01598:g14592_i0|K09680:g1108_i0|K09680:g8020_i0|K00606:g10335_i0|K01918:g13255_i0|K01652:g5576_i0|K01653:g4655_i0|K02201:g13573_i0	http://www.genome.jp/kegg-bin/show_pathway?ko00770/K06133%09red/K01687%09red/K00207%09red/K01513%09red/K00053%09red/K01464%09red/K00826%09red/K01598%09red/K09680%09red/K00606%09red/K01918%09red/K01652%09red/K01653%09red/K02201%09red
Glycosylphosphatidylinositol(GPI)-anchor biosynthesis	KEGG PATHWAY	ko00563	17	17	0.568022	0.623103	K05310:g4220_i0|K05291:g4359_i0|K03857:g5965_i0|K03859:g10753_i0|K07542:g4786_i0|K07541:g10769_i0|K03860:g23772_i0|K05283:g17236_i0|K05288:g1030_i0|K05289:g4463_i0|K05287:g13952_i0|K05284:g2785_i0|K05285:g1432_i0|K03858:g15409_i0|K05290:g9864_i0|K05293:g5963_i0|K05292:g4996_i0	http://www.genome.jp/kegg-bin/show_pathway?ko00563/K05310%09red/K05291%09red/K03857%09red/K03859%09red/K07542%09red/K07541%09red/K03860%09red/K05283%09red/K05288%09red/K05289%09red/K05287%09red/K05284%09red/K05285%09red/K03858%09red/K05290%09red/K05293%09red/K05292%09red
Selenocompound metabolism	KEGG PATHWAY	ko00450	17	17	0.568022	0.623103	K11717:g9319_i0|K00384:g8775_i0|K00384:g6282_i0|K13811:g8051_i0|K13811:g9039_i0|K01874:g6471_i0|K01874:g14149_i0|K01874:g12873_i0|K01874:g6407_i0|K01874:g1770_i0|K01874:g11221_i0|K01874:g2987_i0|K08247:g1857_i0|K01760:g4157_i0|K01739:g4669_i0|K00549:g1279_i0|K00549:g2931_i0	http://www.genome.jp/kegg-bin/show_pathway?ko00450/K11717%09red/K00384%09red/K13811%09red/K01874%09red/K08247%09red/K01760%09red/K01739%09red/K00549%09red
Butanoate metabolism	KEGG PATHWAY	ko00650	16	16	0.570077	0.623103	K01652:g5576_i0|K00074:g5874_i0|K17761:g880_i0|K18121:g7706_i0|K16871:g2703_i0|K00626:g5302_i0|K00626:g9138_i0|K01580:g5894_i0|K01580:g8703_i0|K01640:g15435_i0|K01640:g16296_i0|K01640:g9718_i0|K01640:g15045_i0|K01640:g5725_i0|K01641:g6338_i0|K01653:g4655_i0	http://www.genome.jp/kegg-bin/show_pathway?ko00650/K01652%09red/K00074%09red/K17761%09red/K18121%09red/K16871%09red/K00626%09red/K01580%09red/K01640%09red/K01641%09red/K01653%09red
Biotin metabolism	KEGG PATHWAY	ko00780	16	16	0.570077	0.623103	K19562:g246_i0|K02372:g16677_i0|K02372:g14230_i0|K00059:g15391_i0|K00059:g11118_i0|K00059:g9493_i0|K00652:g9734_i0|K01012:g7952_i0|K01942:g9460_i0|K01942:g12247_i0|K00208:g8585_i0|K00208:g9543_i0|K09458:g4141_i0|K09458:g7782_i0|K09458:g2638_i0|K09458:g7011_i0	http://www.genome.jp/kegg-bin/show_pathway?ko00780/K19562%09red/K02372%09red/K00059%09red/K00652%09red/K01012%09red/K01942%09red/K00208%09red/K09458%09red
Other glycan degradation	KEGG PATHWAY	ko00511	16	16	0.570077	0.623103	K01190:g3080_i0|K01191:g1233_i0|K01191:g2254_i0|K01191:g1559_i0|K01191:g1214_i0|K15923:g3833_i0|K15923:g1464_i0|K17108:g2437_i0|K17108:g2275_i0|K17108:g1224_i0|K12373:g3982_i0|K12373:g6774_i0|K01444:g12593_i0|K01206:g8492_i0|K01206:g8846_i0|K01227:g5617_i0	http://www.genome.jp/kegg-bin/show_pathway?ko00511/K01190%09red/K01191%09red/K15923%09red/K17108%09red/K12373%09red/K01444%09red/K01206%09red/K01227%09red
Biosynthesis of unsaturated fatty acids	KEGG PATHWAY	ko01040	15	15	0.572331	0.623103	K01068:g7931_i0|K00059:g15391_i0|K00059:g11118_i0|K00059:g9493_i0|K10703:g13150_i0|K00232:g5593_i0|K00232:g5316_i0|K00232:g3258_i0|K10258:g6045_i0|K10256:g9132_i0|K03921:g7990_i0|K03921:g12698_i0|K03921:g4620_i0|K03921:g6513_i0|K10251:g11823_i0	http://www.genome.jp/kegg-bin/show_pathway?ko01040/K01068%09red/K00059%09red/K10703%09red/K00232%09red/K10258%09red/K10256%09red/K03921%09red/K10251%09red
Folate biosynthesis	KEGG PATHWAY	ko00790	14	14	0.574818	0.623103	K18482:g12277_i0|K18482:g9952_i0|K03635:g15638_i0|K13998:g17265_i0|K13998:g5246_i0|K01307:g4305_i0|K03639:g10537_i0|K03639:g18066_i0|K01633:g20796_i0|K20457:g11851_i0|K13950:g2298_i0|K13941:g5876_i0|K01930:g683_i0|K01495:g5440_i0	http://www.genome.jp/kegg-bin/show_pathway?ko00790/K18482%09red/K03635%09red/K13998%09red/K01307%09red/K03639%09red/K01633%09red/K20457%09red/K13950%09red/K13941%09red/K01930%09red/K01495%09red
Fatty acid elongation	KEGG PATHWAY	ko00062	14	14	0.574818	0.623103	K01068:g7931_i0|K10703:g13150_i0|K01074:g2132_i0|K15397:g2918_i0|K15397:g8053_i0|K15397:g4817_i0|K15397:g5111_i0|K15397:g5831_i0|K15397:g10935_i0|K15397:g10864_i0|K15397:g9831_i0|K15397:g19000_i0|K10258:g6045_i0|K10251:g11823_i0	http://www.genome.jp/kegg-bin/show_pathway?ko00062/K01068%09red/K10703%09red/K01074%09red/K15397%09red/K10258%09red/K10251%09red
Diterpenoid biosynthesis	KEGG PATHWAY	ko00904	13	13	0.577582	0.623103	K17961:g22583_i0|K04125:g7067_i0|K04125:g14501_i0|K04125:g16064_i0|K04125:g15828_i0|K04125:g21468_i0|K04120:g6180_i0|K04121:g3659_i0|K04122:g4750_i0|K04123:g10210_i0|K04123:g5845_i0|K05282:g10413_i0|K05282:g13053_i0	http://www.genome.jp/kegg-bin/show_pathway?ko00904/K17961%09red/K04125%09red/K04120%09red/K04121%09red/K04122%09red/K04123%09red/K05282%09red
Zeatin biosynthesis	KEGG PATHWAY	ko00908	13	13	0.577582	0.623103	K13495:g7969_i0|K13495:g10584_i0|K13495:g10695_i0|K13495:g20629_i0|K13495:g10675_i0|K10717:g8490_i0|K00279:g8044_i0|K00279:g8692_i0|K00279:g26878_i0|K00791:g6383_i0|K10760:g4968_i0|K10760:g11931_i0|K10760:g13959_i0	http://www.genome.jp/kegg-bin/show_pathway?ko00908/K13495%09red/K10717%09red/K00279%09red/K00791%09red/K10760%09red
Sesquiterpenoid and triterpenoid biosynthesis	KEGG PATHWAY	ko00909	12	12	0.580678	0.623103	K00511:g6671_i0|K00511:g7226_i0|K15813:g5710_i0|K15813:g3346_i0|K15813:g10629_i0|K15813:g1916_i0|K15813:g5556_i0|K15813:g6596_i0|K15803:g4146_i0|K15803:g13140_i0|K15891:g12022_i0|K00801:g4444_i0	http://www.genome.jp/kegg-bin/show_pathway?ko00909/K00511%09red/K15813%09red/K15803%09red/K15891%09red/K00801%09red
Cutin, suberine and wax biosynthesis	KEGG PATHWAY	ko00073	12	12	0.580678	0.623103	K17991:g15119_i0|K17991:g13899_i0|K17991:g17922_i0|K13356:g9780_i0|K13356:g8970_i0|K13356:g347_i0|K15401:g8488_i0|K15400:g11162_i0|K15400:g8678_i0|K15403:g9956_i0|K15402:g6677_i0|K15398:g8865_i0	http://www.genome.jp/kegg-bin/show_pathway?ko00073/K17991%09red/K13356%09red/K15401%09red/K15400%09red/K15403%09red/K15402%09red/K15398%09red
Histidine metabolism	KEGG PATHWAY	ko00340	12	12	0.580678	0.623103	K18649:g6449_i0|K01663:g6794_i0|K00765:g9987_i0|K01693:g13677_i0|K00128:g7256_i0|K00128:g6644_i0|K00128:g2722_i0|K00128:g6452_i0|K01590:g9090_i0|K00817:g6988_i0|K00817:g9434_i0|K00013:g7014_i0	http://www.genome.jp/kegg-bin/show_pathway?ko00340/K18649%09red/K01663%09red/K00765%09red/K01693%09red/K00128%09red/K01590%09red/K00817%09red/K00013%09red
Valine, leucine and isoleucine biosynthesis	KEGG PATHWAY	ko00290	12	12	0.580678	0.623103	K01754:g5691_i0|K01687:g5548_i0|K00052:g3323_i0|K00053:g5091_i0|K00826:g10147_i0|K00826:g2316_i0|K00826:g8164_i0|K01649:g6736_i0|K01649:g3297_i0|K01653:g4655_i0|K01652:g5576_i0|K01703:g2112_i0	http://www.genome.jp/kegg-bin/show_pathway?ko00290/K01754%09red/K01687%09red/K00052%09red/K00053%09red/K00826%09red/K01649%09red/K01653%09red/K01652%09red/K01703%09red
Stilbenoid, diarylheptanoid and gingerol biosynthesis	KEGG PATHWAY	ko00945	11	11	0.584178	0.623103	K09754:g4353_i0|K00487:g2535_i0|K00588:g9970_i0|K13065:g5735_i0|K13065:g9178_i0|K13065:g5562_i0|K13065:g8052_i0|K13065:g6558_i0|K13065:g23932_i0|K13065:g10393_i0|K13065:g8224_i0	http://www.genome.jp/kegg-bin/show_pathway?ko00945/K09754%09red/K00487%09red/K00588%09red/K13065%09red
Thiamine metabolism	KEGG PATHWAY	ko00730	10	10	0.588178	0.623103	K04487:g5291_i0|K03147:g2571_i0|K03146:g12058_i0|K01662:g2412_i0|K01662:g311_i0|K01662:g2715_i0|K01662:g15140_i0|K14153:g4193_i0|K00878:g13992_i0|K00949:g11305_i0	http://www.genome.jp/kegg-bin/show_pathway?ko00730/K04487%09red/K03147%09red/K03146%09red/K01662%09red/K14153%09red/K00878%09red/K00949%09red
Linoleic acid metabolism	KEGG PATHWAY	ko00591	10	10	0.588178	0.623103	K14674:g785_i0|K01047:g16778_i0|K01047:g18830_i0|K00454:g2922_i0|K00454:g697_i0|K00454:g2682_i0|K15718:g3798_i0|K15718:g3433_i0|K15718:g3374_i0|K15718:g2003_i0	http://www.genome.jp/kegg-bin/show_pathway?ko00591/K14674%09red/K01047%09red/K00454%09red/K15718%09red
Vitamin B6 metabolism	KEGG PATHWAY	ko00750	9	9	0.592811	0.623103	K08681:g13764_i0|K00275:g5890_i0|K06215:g10260_i0|K13248:g14452_i0|K13248:g11845_i0|K01733:g7742_i0|K01733:g7926_i0|K05275:g15268_i0|K00831:g9668_i0	http://www.genome.jp/kegg-bin/show_pathway?ko00750/K08681%09red/K00275%09red/K06215%09red/K13248%09red/K01733%09red/K05275%09red/K00831%09red
Brassinosteroid biosynthesis	KEGG PATHWAY	ko00905	9	9	0.592811	0.623103	K15639:g13735_i0|K15639:g4160_i0|K15639:g9529_i0|K15639:g9009_i0|K09588:g6823_i0|K12639:g9352_i0|K12638:g9775_i0|K09587:g1406_i0|K09591:g15827_i0	http://www.genome.jp/kegg-bin/show_pathway?ko00905/K15639%09red/K09588%09red/K12639%09red/K12638%09red/K09587%09red/K09591%09red
Arachidonic acid metabolism	KEGG PATHWAY	ko00590	9	9	0.592811	0.623103	K00432:g13314_i0|K00432:g13761_i0|K00432:g7816_i0|K00432:g19197_i0|K14674:g785_i0|K01047:g16778_i0|K01047:g18830_i0|K05309:g13795_i0|K01254:g6722_i0	http://www.genome.jp/kegg-bin/show_pathway?ko00590/K00432%09red/K14674%09red/K01047%09red/K05309%09red/K01254%09red
Glycosaminoglycan degradation	KEGG PATHWAY	ko00531	9	9	0.592811	0.623103	K10532:g9909
