# Supplementary material for: Comparative Transcriptome and Metabolome Analyses Provide New Insights into the Molecular Mechanisms Underlying Taproot Development and Bioactive Compound Biosynthesis in Ficus hirta vahl
Source: Genes (Basel). 2025 Jun 30;16(7):784. doi: 10.3390/genes16070784 (PMC12294288; doi:10.3390/genes16070784)
Supplement: Supplementary file 1 [file genes-16-00784-s001.zip › Supplementary Table S3.xlsx]

## Sheet: Sheet1
Supplementary Table S3 List of DEGs
	three_year_1	three_year_2	three_year_3	one_year_1	one_year_2	one_year_3	log2FoldChange	pvalue	padj
g10011_i0	7.18313	6.81594	6.48898	10.4183	10.4137	9.95039	-3.43281	1.68932e-30	1.64313e-28
g10024_i0	12.6933	13.2965	13.7461	10.3307	10.3699	10.5902	2.87406	1.25823e-18	4.97083e-17
g10026_i0	6.5512	6.46109	6.79621	9.81187	9.78453	8.82612	-2.94421	5.36161e-15	1.4085e-13
g10027_i0	8.30113	8.98225	8.35172	9.60961	10.1281	10.1298	-1.39742	1.09244e-05	7.73313e-05
g10028_i0	8.23479	7.53335	8.07591	9.70176	10.1169	9.47475	-1.81648	1.75173e-08	2.10153e-07
g10030_i0	13.2766	13.1017	13.668	11.0967	11.329	11.1977	2.15816	1.25799e-21	6.48749e-20
g10039_i0	4.51767	4.67621	5.23697	8.63666	9.44118	8.7778	-4.19828	5.33524e-24	3.43062e-22
g10051_i0	8.90021	9.05069	8.76696	10.7667	10.6621	9.95167	-1.59422	1.15977e-07	1.20347e-06
g10056_i0	4.34547	0	0	9.86224	10.284	8.79789	-7.09756	1.07222e-07	1.11715e-06
g10059_i0	0	5.28419	5.09423	7.60037	7.44199	7.208	-2.84682	0.0109596	0.0333981
g1005_i0	3.65506	4.32075	4.03524	9.47041	9.74418	8.96967	-5.48144	4.78547e-40	1.03582e-37
g10060_i0	5.30954	6.96523	6.39059	7.57863	7.37562	8.02949	-1.3233	0.012204	0.0364815
g10065_i0	4.1499	4.54434	4.93579	7.177	6.82109	7.11039	-2.51296	1.07498e-09	1.50871e-08
g10070_i0	4.93725	6.38603	5.52364	9.62825	9.91878	9.10484	-3.8702	3.61662e-16	1.09626e-14
g10073_i0	0	0	0	9.56191	9.59819	9.27627	-11.6702	6.94816e-22	3.68205e-20
g10074_i0	9.97827	13.1781	11.7836	8.90915	8.94464	10.2689	2.64633	0.000694445	0.00315588
g10076_i0	0	3.60488	2.52032	5.5006	6.27523	7.84869	-4.44516	0.000101063	0.000572058
g1007_i0	8.5446	9.59987	7.68566	10.6013	10.1158	10.1733	-1.49591	0.00421039	0.0149159
g10082_i0	0	3.46599	2.79106	11.2107	11.3731	10.3557	-8.59717	1.91241e-38	3.41744e-36
g10083_i0	3.12625	6.03931	6.02128	11.1005	11.7264	11.1	-5.82912	1.50593e-17	5.30807e-16
g10088_i0	5.60521	3.14025	5.1434	13.3479	13.8	12.902	-8.49832	2.6532e-46	9.94497e-44
g10092_i0	4.04118	0	0	6.88085	6.80996	5.83992	-4.21511	0.00612505	0.0205658
g10094_i0	15.3876	14.5379	15.2698	12.4777	12.4002	13.1719	2.38417	3.17083e-11	5.37851e-10
g10096_i0	10.0659	10.1619	9.96142	10.974	11.6713	11.4098	-1.31495	2.07591e-07	2.04111e-06
g10097_i0	8.25319	7.9851	8.00452	9.36001	9.29321	8.90233	-1.1166	3.96481e-06	3.08982e-05
g10098_i0	5.05377	6.32705	4.6932	10.325	10.1315	9.9657	-4.63592	1.21394e-21	6.2814e-20
g10100_i0	6.36075	6.85821	6.92833	7.80619	8.76903	10.582	-2.78776	0.000112808	0.000629355
g10106_i0	7.41866	9.47413	8.17973	9.99335	10.2719	10.0779	-1.51077	0.00607225	0.0204153
g10108_i0	5.5665	6.56684	5.99473	7.15513	7.74045	7.32339	-1.33566	0.00159026	0.00647392
g10122_i0	0	2.71884	0	7.77307	7.50545	6.47468	-6.3942	4.35443e-09	5.63765e-08
g10131_i0	2.89589	6.63326	4.3182	9.32289	8.80029	11.0416	-4.68664	2.09192e-06	1.71826e-05
g10134_i0	5.40038	4.73789	3.54331	7.42868	6.04784	6.43124	-2.05637	0.00373532	0.0134531
g10139_i0	10.449	11.4023	11.768	10.4029	9.76881	9.23265	1.4256	0.00249913	0.00956103
g10143_i0	4.43414	4.54434	4.48007	7.74405	7.88	8.11891	-3.49373	4.20303e-24	2.71396e-22
g10147_i0	6.53124	8.42552	7.47133	8.98136	9.58356	9.09791	-1.5721	0.00333689	0.0122419
g10149_i0	9.61321	5.61522	5.36686	12.2143	11.7089	10.9426	-3.53186	0.000762342	0.00342064
g10152_i0	5.40038	3.95577	4.48007	7.63766	7.30604	6.13891	-2.46876	0.000163398	0.000877392
g10155_i0	14.9849	14.5128	15.1473	13.7964	13.8395	13.7653	1.10517	1.37172e-06	1.1621e-05
g10157_i0	10.3613	11.0479	10.8904	9.68532	9.65526	9.81188	1.07723	2.33457e-05	0.000155247
g10159_i0	0	0	0	8.66789	9.1439	7.78108	-10.8174	1.44979e-16	4.58443e-15
g1015_i0	13.5551	13.0945	13.5433	12.7012	12.0712	12.1083	1.08946	0.000117205	0.00065143
g10165_i0	9.2106	9.32888	8.96115	10.4013	11.3764	11.0878	-1.83688	2.05669e-08	2.43132e-07
g10166_i0	7.90323	7.99777	7.10005	10.9226	10.4775	9.52727	-2.70481	6.43766e-09	8.1696e-08
g10173_i0	12.7236	13.355	13.8824	12.1395	12.4412	12.3782	1.07102	0.00210863	0.00827302
g10174_i0	7.64914	8.35838	8.41315	9.92283	9.7206	9.10484	-1.44574	7.66819e-05	0.000447229
g10175_i0	7.99353	6.83017	7.2976	9.68023	9.55552	9.03401	-2.00333	8.98658e-07	7.78499e-06
g10183_i0	6.08762	4.67621	3.81014	7.80619	7.20772	6.55782	-2.15016	0.00350059	0.0127572
g10187_i0	2.28268	0	0	10.8976	10.9174	10.7854	-10.6093	8.77178e-35	1.25986e-32
g10188_i0	8.35322	9.875	9.37803	10.5775	10.5537	10.6927	-1.2796	0.00241367	0.00927828
g1018_i0	15.2873	14.5752	14.9728	14.1981	13.6633	13.7424	1.08634	0.00017159	0.000914669
g10191_i0	4.34547	6.97806	6.21772	8.51886	9.17459	8.55644	-2.59467	9.88285e-05	0.000560855
g10205_i0	8.5446	8.10698	8.71505	10.0468	9.67533	9.53755	-1.29522	5.67725e-06	4.27686e-05
g10208_i0	6.46964	7.44366	5.19094	8.74313	8.43784	8.08661	-1.8165	0.00306011	0.0113566
g10209_i0	5.05377	0	4.40141	9.27637	10.301	9.17675	-5.55834	5.13511e-08	5.69383e-07
g1020_i0	9.70516	9.2517	8.96115	10.7691	10.8368	10.5349	-1.38223	5.18545e-07	4.75761e-06
g10210_i0	4.43414	4.47359	0	7.57863	6.54055	8.24971	-3.8077	0.000546702	0.00255216
g10211_i0	9.284	11.0109	11.8401	7.177	6.25895	8.71277	3.31581	3.37199e-05	0.000215382
g10216_i0	0	3.73157	2.79106	8.36539	8.28147	7.08258	-5.38887	1.25553e-09	1.74615e-08
g10224_i0	9.77047	8.92042	9.5221	8.06268	8.17274	8.18143	1.30931	1.47117e-05	0.000101613
g10233_i0	12.726	11.641	11.8945	9.63221	9.77454	11.3367	1.69547	0.00298094	0.0111192
g10234_i0	2.89589	5.40317	4.03524	8.19004	9.42486	9.59937	-4.78611	3.49231e-11	5.84639e-10
g10244_i0	8.85275	9.1362	8.55618	7.2476	7.19066	7.92375	1.37947	6.15803e-05	0.000368467
g10245_i0	0	0	2.79106	7.328	9.34616	6.22622	-7.21607	1.15704e-07	1.20144e-06
g10246_i0	8.13912	9.67668	8.86182	12.2373	12.0923	11.3619	-2.91925	7.09878e-10	1.02244e-08
g10251_i0	5.97391	6.66536	6.68437	9.44209	9.91229	9.73357	-3.24345	2.85548e-25	2.01298e-23
g10264_i0	2.89589	3.84802	0	9.04816	9.29321	8.36193	-6.21399	1.19169e-14	3.0065e-13
g10267_i0	14.6243	14.7925	15.2341	13.2604	13.4787	13.7208	1.40833	5.77972e-08	6.36722e-07
g10268_i0	5.85046	9.60195	9.07957	13.3119	12.931	12.2958	-4.06636	3.6002e-07	3.40061e-06
g10273_i0	0	3.95577	0	6.85394	7.24124	6.40153	-4.5708	0.00148483	0.00609818
g10275_i0	12.359	12.734	12.6062	13.3528	13.5927	14.0828	-1.13414	3.22427e-05	0.000207065
g10277_i0	8.27135	8.42082	8.438	9.95061	9.68145	9.08629	-1.2401	5.05842e-05	0.000309712
g10286_i0	7.19586	7.59298	7.71848	8.55271	8.89811	8.48033	-1.13941	4.50582e-05	0.000278878
g10288_i0	3.65506	5.51309	2.52032	7.30832	7.5794	7.6033	-3.1432	0.000100245	0.000567692
g10302_i0	7.37453	8.92706	6.65075	10.8456	10.6356	10.2884	-2.64008	1.42154e-05	9.84604e-05
g10309_i0	7.91868	8.22475	5.94012	9.24392	8.95478	9.36359	-1.55217	0.0090448	0.0283964
g10319_i0	11.6172	11.3813	11.7923	9.92391	9.57702	10.0756	1.73408	1.38907e-13	3.1532e-12
g10339_i0	9.59409	8.89018	9.51511	10.8169	10.7249	9.99707	-1.19262	0.000658443	0.00301968
g10343_i0	8.1457	8.36328	7.89394	9.4132	9.47327	9.5221	-1.32562	5.38724e-10	7.86241e-09
g10346_i0	6.9474	8.75874	8.89809	11.6763	11.9838	11.1224	-3.21133	4.90426e-09	6.31229e-08
g10349_i0	9.3931	9.4559	9.92321	11.0842	11.4867	9.73655	-1.3304	0.00628685	0.0210218
g10358_i0	11.4114	11.069	11.3615	9.94424	9.79303	10.1919	1.30337	6.66856e-10	9.6318e-09
g10382_i0	8.89241	10.4387	9.53827	12.2288	11.7939	11.8286	-2.20228	6.76812e-07	6.07549e-06
g10386_i0	12.9664	11.8867	12.3288	10.4448	10.7936	11.2837	1.58112	5.19718e-05	0.000317197
g10388_i0	3.92359	4.85385	5.1434	7.84314	7.85856	6.8604	-2.9072	7.02868e-08	7.60146e-07
g1038_i0	10.184	10.2386	10.7743	11.8512	11.7922	10.9172	-1.15466	0.00119462	0.00505338
g10391_i0	4.51767	3.73157	4.03524	10.9662	10.2911	8.9722	-6.24703	4.16729e-25	2.89787e-23
g10392_i0	7.64914	6.7122	6.92833	8.79827	9.09431	8.35807	-1.63553	3.66856e-05	0.000231819
g10393_i0	3.92359	5.24224	2.79106	10.2358	10.9608	10.6695	-6.39699	1.01327e-25	7.4152e-24
g10395_i0	4.43414	3.84802	2.79106	9.40858	7.91158	6.63644	-4.67434	2.69513e-08	3.12123e-07
g10398_i0	9.23548	9.96318	9.32308	10.74	10.7887	10.4862	-1.13294	8.36938e-05	0.000483718
g10403_i0	5.16158	5.74104	4.03524	9.37271	9.1439	8.33468	-3.91285	9.97081e-13	2.01886e-11
g10413_i0	10.0711	10.3661	10.9434	8.07826	8.83364	9.83011	1.41712	0.00642591	0.021403
g10415_i0	8.43069	9.76821	9.27425	11.0663	11.2632	10.8807	-1.82208	3.45918e-06	2.73601e-05
g10418_i0	12.0757	13.2302	13.8765	9.60423	10.5344	10.9864	2.75619	7.18868e-07	6.40438e-06
g10420_i0	12.7664	11.7104	11.4006	9.28981	9.22153	9.74101	2.649	1.00135e-09	1.41182e-08
g10425_i0	8.8325	9.37329	9.55427	11.5535	10.8873	12.1533	-2.33898	1.16932e-08	1.43876e-07
g10427_i0	10.9618	11.3656	11.6453	10.1379	10.1635	10.059	1.231	4.66496e-07	4.31095e-06
g10443_i0	6.73695	7.07684	5.76268	8.23592	8.58218	8.19014	-1.73222	5.9586e-05	0.000358402
g10444_i0	4.1499	3.60488	0	7.3017	9.35384	9.79484	-5.92999	1.29311e-08	1.57969e-07
g10445_i0	10.5554	10.1633	9.98184	8.28374	9.02141	8.26628	1.68776	4.72756e-07	4.35571e-06
g10446_i0	0	4.61178	4.3182	7.11036	6.209	7.74013	-3.31292	0.0027695	0.0104343
g10453_i0	4.04118	11.1542	9.82303	11.5353	13.9455	13.4876	-3.24039	0.00702834	0.0230204
g10460_i0	6.9919	7.99777	6.32816	9.02624	8.91118	8.68529	-1.61576	0.00103851	0.0044856
g10461_i0	6.70166	8.18101	7.72657	8.73578	9.1283	8.99972	-1.30801	0.0031234	0.0115525
g10465_i0	8.40898	9.16736	8.91588	10.247	9.96466	10.2524	-1.29787	3.95642e-06	3.08641e-05
g10468_i0	11.9493	10.2884	10.9128	9.42391	10.0006	10.2037	1.304	0.00833449	0.026546
g10471_i0	0	0	0	6.66049	7.56623	6.90342	-9.27116	2.23012e-12	4.36037e-11
g10472_i0	8.38137	6.08748	7.62637	14.7072	14.6002	13.8425	-6.79798	1.51992e-31	1.55721e-29
g10480_i0	2.28268	0	0	8.74557	8.97982	8.8317	-8.59081	4.92253e-22	2.64509e-20
g1048_i0	8.82022	9.0446	8.66542	10.2573	10.0803	10.2628	-1.35227	3.6374e-12	6.93543e-11
g10517_i0	6.96239	5.93784	6.41081	7.95708	7.67449	7.9801	-1.39254	0.00025584	0.00130884
g10519_i0	13.0463	12.3332	12.7609	11.6862	11.6391	11.4219	1.15586	6.55511e-06	4.87132e-05
g10521_i0	7.06314	5.54794	5.48602	8.99169	9.32677	8.81489	-2.8493	9.09022e-08	9.62111e-07
g10530_i0	7.64914	8.99494	7.40231	10.2693	10.3237	10.6171	-2.2181	5.79136e-06	4.35855e-05
g10535_i0	12.4895	10.8173	11.1019	9.25596	9.19825	9.73655	2.25053	9.62497e-06	6.87664e-05
g10538_i0	4.1499	3.95577	4.48007	6.83573	6.85397	6.27619	-2.53509	4.22426e-08	4.74897e-07
g10539_i0	0	5.32495	5.48602	8.07438	7.56623	7.94964	-3.08219	0.00598799	0.0201629
g10541_i0	13.1571	13.4675	13.1167	11.6683	11.7975	12.937	1.00174	0.0150146	0.0432349
g10549_i0	7.7562	7.99145	7.85757	8.76736	9.05479	8.80642	-1.01218	1.5738e-06	1.32021e-05
g10556_i0	7.23341	4.23779	3.92707	8.92647	9.60786	9.03401	-3.30259	0.000225986	0.00116816
g1055_i0	13.1975	12.2413	12.7616	11.4012	11.6682	11.5011	1.25796	3.91542e-05	0.000245701
g10569_i0	0	4.14977	0	7.79209	7.47759	6.24307	-4.80637	0.00115004	0.00489988
g10570_i0	0	3.3123	3.92707	7.32147	7.8906	7.79828	-4.72402	1.889e-08	2.24865e-07
g10573_i0	5.48583	3.46599	4.22991	9.88899	11.9076	11.8425	-6.89036	4.15013e-22	2.27783e-20
g10575_i0	8.58873	4.14977	3.92707	13.6889	13.1543	11.8163	-5.96618	1.74976e-07	1.74613e-06
g10578_i0	9.64141	10.56	9.95282	11.4626	11.3231	11.7505	-1.42068	9.67803e-06	6.90813e-05
g1057_i0	9.53015	10.0883	10.2052	11.0707	11.239	10.8209	-1.08424	7.42152e-05	0.000434491
g10584_i0	4.251	6.93921	6.37008	9.12706	10.3999	9.81892	-3.66323	1.24856e-07	1.28691e-06
g10590_i0	0	2.71884	4.62559	9.33591	8.86354	8.54289	-5.65717	5.33118e-09	6.83886e-08
g10593_i0	11.4073	12.4555	12.0517	12.5938	13.4281	13.4455	-1.173	0.00281355	0.0105744
g10596_i0	6.24297	4.54434	4.62559	10.2676	10.0826	8.86473	-4.52981	8.15052e-13	1.67456e-11
g1059_i0	9.52006	9.22772	9.42602	10.9414	10.6053	9.73059	-1.11484	0.00267541	0.0101345
g10601_i0	9.062	9.2304	9.41854	7.93158	7.99255	8.10054	1.23848	9.86486e-10	1.39213e-08
g10602_i0	2.89589	3.3123	4.75778	7.91865	8.3212	8.44436	-4.44871	3.0098e-14	7.24994e-13
g10604_i0	11.1322	9.65287	10.0655	7.21273	7.68061	8.84279	2.34699	7.23038e-05	0.000425245
g10605_i0	10.6728	12.1899	12.6908	6.61848	7.14711	9.08629	4.04865	1.19479e-07	1.23563e-06
g10606_i0	4.51767	5.01199	5.09423	6.58615	6.32298	5.46232	-1.33061	0.0130147	0.0384856
g10617_i0	0	0	0	7.04842	3.27616	5.51875	-8.13289	8.93051e-06	6.41927e-05
g10618_i0	0	2.45068	0	6.87194	5.97	5.65087	-5.61657	3.00413e-06	2.39831e-05
g10623_i0	6.80503	6.40516	5.96769	9.92067	10.3	9.86862	-3.62786	3.88109e-30	3.68177e-28
g10624_i0	3.92359	1.08181	5.04332	9.14011	8.59195	8.10054	-4.69457	1.17859e-07	1.22053e-06
g10628_i0	3.92359	5.36459	5.56031	7.4468	7.63089	7.87594	-2.5826	6.71744e-07	6.03705e-06
g10629_i0	0	0	0	7.04842	7.27401	6.59766	-9.17511	1.53268e-12	3.06696e-11
g10630_i0	7.84782	8.73247	7.44215	15.337	14.9365	14.2934	-6.8105	2.76317e-51	1.41548e-48
g10631_i0	11.6643	14.2282	13.3623	13.7629	15.3728	15.7894	-1.77688	0.0140535	0.0409819
g10632_i0	4.67149	4.54434	4.3182	11.6904	11.6004	10.7394	-6.94908	1.76202e-67	1.80525e-64
g10641_i0	4.34547	4.39919	2.79106	10.5173	10.567	9.18331	-6.29572	6.53842e-26	4.90158e-24
g10642_i0	11.9375	11.1994	11.513	10.5993	10.5843	10.3254	1.07388	6.37167e-05	0.000379093
g10645_i0	0	0	0	7.26132	7.32179	5.59946	-9.08912	2.99678e-10	4.5019e-09
g10648_i0	5.52673	2.12103	4.03524	12.0475	11.8384	11.1455	-7.32277	2.27332e-22	1.28917e-20
g10649_i0	8.89241	10.8084	10.1279	10.6326	11.5649	12.0512	-1.38784	0.0167868	0.0475452
g10654_i0	0	3.60488	0	11.5072	11.6113	10.7659	-9.40858	7.44306e-22	3.93075e-20
g10657_i0	8.60314	8.74754	7.26465	10.198	9.3423	9.44957	-1.37832	0.00532212	0.0182527
g10658_i0	12.1962	12.8816	13.3807	9.67255	9.54885	11.1923	2.55322	5.05716e-06	3.85508e-05
g10660_i0	0	0	0	8.17563	8.20283	7.07319	-10.0843	1.92307e-14	4.73617e-13
g10668_i0	5.94402	3.95577	5.09423	9.15304	9.29919	8.85106	-3.94391	1.68968e-13	3.7908e-12
g10670_i0	3.65506	0	0	6.66049	7.56623	6.04596	-4.95217	0.000550646	0.00256979
g10672_i0	10.3753	8.69019	8.29845	11.5108	10.9539	10.8753	-1.72317	0.0038131	0.0137107
g10674_i0	2.89589	2.71884	2.52032	9.46893	9.23199	8.46246	-6.63374	3.6155e-32	3.96879e-30
g10675_i0	4.43414	0	0	9.09295	10.5629	9.34616	-7.04257	0.000619178	0.00285409
g10677_i0	6.44851	6.08748	6.63365	7.8294	8.32512	8.33075	-1.78533	3.5486e-08	4.04862e-07
g10679_i0	7.68572	9.95347	9.19484	10.7295	10.7323	11.1017	-1.65117	0.00333543	0.0122395
g1067_i0	13.2241	12.0803	12.5885	12.0099	11.5466	11.4224	1.02466	0.00622402	0.0208435
g10681_i0	3.65506	4.79703	4.03524	7.57863	7.28208	5.74849	-2.8815	3.41353e-05	0.000217481
g10682_i0	8.57904	9.02926	7.84276	6.12827	7.02732	7.66711	1.49923	0.00556974	0.0189623
g10685_i0	9.80829	10.7729	10.8166	9.2696	8.60811	9.06039	1.53134	5.24676e-05	0.000319588
g10687_i0	12.7416	13.8172	13.5216	10.6806	10.6253	12.6737	1.76054	0.00586043	0.019781
g10691_i0	8.95743	8.30335	7.52797	10.4575	10.9341	10.5468	-2.28807	6.16877e-08	6.73307e-07
g10696_i0	2.28268	3.3123	1.75213	5.93643	5.47374	3.63593	-2.91716	0.00412608	0.0146748
g1069_i0	3.49938	4.85385	4.03524	9.25425	9.0477	7.4879	-4.6113	9.66239e-13	1.96158e-11
g106_i0	14.4399	14.2197	14.3344	12.8763	12.4452	12.8691	1.59044	2.89932e-15	7.8722e-14
g10701_i0	4.67149	5.64772	2.18676	9.63485	9.60947	8.53949	-4.65326	6.49535e-09	8.23602e-08
g10702_i0	2.89589	0	2.79106	7.53976	7.2495	7.12863	-5.29316	5.39659e-13	1.1253e-11
g10705_i0	6.06002	4.85385	2.79106	11.0407	10.882	10.3075	-5.72697	2.54278e-15	6.94092e-14
g10710_i0	5.35568	6.30684	6.63365	9.48656	9.54549	8.89702	-3.16066	1.87269e-13	4.17095e-12
g10711_i0	6.31478	6.30684	6.73336	7.34098	8.08776	7.52281	-1.22935	0.000832395	0.0036932
g10712_i0	0	2.71884	0	6.68105	5.97	5.31075	-5.13767	6.3879e-05	0.000379912
g10715_i0	8.61267	7.90671	7.84276	12.2286	11.9193	10.8411	-3.61443	9.73467e-16	2.77042e-14
g10729_i0	0	3.46599	0	6.74101	7.91677	6.13891	-5.34936	9.31794e-05	0.000532731
g10731_i0	16.7142	15.4453	16.1309	14.6354	14.453	13.8599	1.83525	6.88173e-06	5.10481e-05
g10736_i0	10.9477	10.7976	10.7917	14.7474	14.4613	13.8838	-3.56043	1.76946e-36	2.7748e-34
g10741_i0	10.449	10.2426	10.6123	9.19831	9.57866	9.49071	1.01242	2.52431e-06	2.0407e-05
g10746_i0	12.4982	8.08341	9.12923	7.19854	8.1943	9.05563	2.77112	0.00815375	0.0261001
g10747_i0	2.28268	3.3123	2.18676	11.5781	12.8517	11.9885	-9.77591	4.79044e-59	3.68098e-56
g10748_i0	11.4904	10.9576	11.1096	10.0379	9.95459	10.5203	1.01112	0.000254269	0.0013021
g10750_i0	2.62162	8.93366	8.30926	10.561	12.0069	11.3283	-3.33948	0.00241162	0.00927474
g1075_i0	13.268	13.0273	13.1714	11.2944	11.0981	11.4795	1.86029	3.96967e-24	2.57409e-22
g10763_i0	9.96902	11.6505	11.454	12.4453	13.4602	13.7235	-2.11314	9.34361e-05	0.000533801
g10771_i0	0	0	0	8.52171	8.74293	7.85965	-10.6032	6.4858e-17	2.15278e-15
g10783_i0	3.65506	3.46599	0	6.03553	6.04784	6.12079	-3.19868	0.00127219	0.00533597
g10785_i0	13.9277	13.2362	13.0998	11.0775	11.1738	11.3273	2.27269	1.50878e-14	3.77024e-13
g10789_i0	5.5665	7.81669	7.51868	9.45557	9.60786	9.35974	-2.23552	0.000111061	0.00062065
g10792_i0	4.04118	5.51309	5.23697	6.78915	7.19066	7.28323	-2.07368	6.19271e-05	0.000370166
g10799_i0	10.0641	10.1856	10.5736	9.42848	9.31895	8.862	1.06897	0.000101315	0.000572849
g1079_i0	9.65762	9.68649	8.98157	10.7804	10.1701	10.4648	-1.01795	0.00120183	0.00508247
g10801_i0	6.06002	5.58197	2.79106	8.20076	7.76946	7.4879	-2.5406	0.00143209	0.00591945
g10811_i0	13.0679	13.1217	12.4583	15.2574	15.6484	14.8173	-2.36828	4.49742e-13	9.48099e-12
g10813_i0	8.30701	8.64261	7.88674	9.08719	9.12157	9.78625	-1.05956	0.00270499	0.0102289
g10828_i0	4.1499	4.14977	0	9.41473	9.11027	8.4334	-5.55889	3.78335e-10	5.61764e-09
g10830_i0	5.10868	5.88429	5.09423	7.79681	7.57283	7.25859	-2.1706	1.20982e-07	1.2495e-06
g10839_i0	7.76478	8.23012	8.09478	8.98757	9.46974	9.17456	-1.18332	7.34681e-06	5.40493e-05
g10840_i0	10.3989	14.6116	13.5543	9.39154	9.02382	12.1441	2.74869	0.00978142	0.0303556
g10841_i0	0	0	0	8.46653	9.41938	8.16826	-10.971	4.4123e-17	1.48377e-15
g10845_i0	10.8393	12.1002	12.0347	12.4694	13.1083	13.658	-1.39667	0.00302343	0.0112558
g10848_i0	12.3152	11.4347	11.9465	10.1416	10.276	10.7542	1.52839	3.87291e-06	3.02895e-05
g10862_i0	11.0059	9.80829	10.2353	9.41473	8.92929	9.17894	1.24995	0.00126669	0.00531871
g10864_i0	0	0	0	7.31491	8.05985	6.7703	-9.65717	6.38501e-13	1.32244e-11
g10865_i0	0	0	0	6.88971	6.54055	6.50293	-8.82771	1.02596e-11	1.84841e-10
g10868_i0	11.4994	11.8665	11.2876	9.17132	8.95478	10.8706	1.63336	0.00406863	0.0145175
g10875_i0	10.3226	10.5717	10.6617	9.14196	9.38792	9.503	1.17552	1.32767e-08	1.61933e-07
g10876_i0	7.04917	7.47115	6.12284	9.49238	9.5852	8.77491	-2.35227	2.95873e-07	2.82421e-06
g10879_i0	2.62162	3.14025	3.92707	8.58306	8.00236	7.4879	-4.90335	4.46261e-17	1.49741e-15
g10880_i0	9.4313	9.87843	9.17428	10.6516	11.1716	12.0102	-1.86485	1.61428e-05	0.000110456
g10881_i0	6.29124	5.24224	5.36686	7.98628	6.87548	7.13767	-1.72422	0.00138889	0.00577032
g10882_i0	10.5229	9.20878	9.34426	10.8382	11.1873	11.2101	-1.26882	0.00314748	0.0116285
g10892_i0	5.16158	6.49721	6.17106	7.6271	8.2855	7.26685	-1.75639	0.000758454	0.00340518
g10897_i0	8.45208	10.6124	10.3471	11.1359	12.7702	12.7993	-2.34713	0.000389909	0.00190407
g10902_i0	7.51328	6.91271	4.93579	9.12706	9.79444	8.87827	-2.53397	0.000133141	0.000730754
g10906_i0	8.46266	7.07684	7.59136	10.0015	9.61427	8.448	-1.67015	0.00276173	0.0104102
g10908_i0	7.7562	9.30361	8.40813	10.6047	11.0738	11.5154	-2.48519	2.57659e-07	2.48413e-06
g10912_i0	12.2827	12.007	12.2506	11.2893	11.1889	10.7109	1.1012	3.49007e-06	2.75902e-05
g10919_i0	7.87974	5.36459	4.62559	8.64976	9.15273	8.19448	-2.08053	0.0158876	0.0454422
g10927_i0	6.44851	2.71884	3.68289	14.3834	13.219	12.4311	-8.45998	6.0199e-19	2.44745e-17
g10928_i0	11.5653	11.1919	11.7247	13.0173	12.4783	12.1356	-1.07958	0.000715926	0.00324293
g10932_i0	6.66549	7.20247	6.19458	9.17132	9.31502	9.18331	-2.48799	1.56981e-13	3.53736e-12
g10935_i0	2.62162	3.46599	0	8.13151	8.41231	8.05833	-5.84942	1.87418e-16	5.89008e-15
g10942_i0	10.6498	9.34879	10.0414	7.78736	7.91158	9.08862	1.72231	0.00101284	0.00438709
g10943_i0	10.9785	10.8395	10.903	8.23244	8.2571	9.36744	2.18877	1.99885e-08	2.36842e-07
g10945_i0	2.28268	0	0	7.05631	7.33738	6.04596	-6.6096	6.57241e-09	8.32451e-08
g10947_i0	3.65506	5.96388	4.6932	6.85394	6.61915	7.42285	-1.96142	0.0055387	0.0188733
g10950_i0	12.406	12.4277	12.9522	11.2563	11.4691	10.8328	1.40893	8.80757e-07	7.64284e-06
g10954_i0	0	4.73789	4.40141	9.4451	9.50121	9.16354	-5.43471	1.19201e-09	1.66383e-08
g10956_i0	4.99668	6.72749	6.17106	8.56382	9.108	9.3751	-2.9394	1.59238e-08	1.92086e-07
g10958_i0	10.1203	8.36328	9.74155	7.95708	6.06666	7.79828	2.10019	0.00132821	0.00555125
g10959_i0	8.81197	10.0325	9.13835	7.86127	7.44918	8.10516	1.59828	0.000194576	0.00102126
g10960_i0	3.79556	4.32075	3.21567	7.3017	7.36805	7.31545	-3.57053	1.28266e-15	3.59705e-14
g10962_i0	0	0	0	6.67081	8.70739	8.24553	-10.2812	2.49681e-13	5.4273e-12
g10965_i0	10.4609	12.3	12.3518	10.5589	10.5386	9.93751	1.55512	0.00352717	0.0128419
g10974_i0	4.1499	6.36663	6.68437	7.5621	8.74001	9.50823	-2.74344	0.000365202	0.00179828
g10976_i0	5.05377	5.64772	4.62559	7.58409	7.51233	8.41864	-2.76132	1.87917e-08	2.23869e-07
g10982_i0	5.05377	6.60043	6.88562	11.1502	11.9443	11.1994	-5.12202	8.37468e-23	4.91229e-21
g10984_i0	5.44374	3.84802	5.40768	6.65011	7.39063	6.89279	-1.98333	0.000731587	0.00330289
g10986_i0	3.12625	2.94488	2.79106	9.15488	9.8224	8.61908	-6.52157	2.89275e-31	2.92473e-29
g10987_i0	8.38693	9.11311	7.23092	10.2462	9.77168	9.86045	-1.54138	0.00245569	0.00941827
g10992_i0	0	0	0	9.11578	9.73244	7.67954	-11.2519	2.65869e-16	8.20456e-15
g10999_i0	7.54349	4.05603	0	9.90874	9.80008	8.57983	-3.47308	0.0145573	0.0421867
g11001_i0	5.60521	6.58373	6.45042	9.21778	9.36909	9.29658	-3.03488	6.74338e-20	3.01257e-18
g11002_i0	9.16922	8.47163	8.45757	7.20566	7.66217	8.02463	1.07462	0.00444856	0.0156407
g11003_i0	6.03189	7.53335	6.12284	8.07049	7.98267	8.27859	-1.38359	0.00789864	0.0253893
g11004_i0	2.62162	5.01199	2.79106	6.75077	6.49958	7.035	-2.93643	0.000336633	0.00167586
g11008_i0	10.7514	11.6862	12.013	9.80369	9.78168	10.0205	1.70339	5.51966e-06	4.17041e-05
g11009_i0	0	0	0	8.53588	8.79747	7.75783	-10.6093	1.38636e-16	4.42026e-15
g11010_i0	2.89589	6.32705	3.38877	7.94439	8.82537	8.41493	-3.44266	0.000243369	0.00125003
g11018_i0	6.93226	10.857	8.75909	10.0723	12.8593	13.0822	-2.83492	0.00471608	0.0164645
g11024_i0	2.89589	2.71884	0	6.83573	6.59343	7.84869	-5.19315	3.80282e-09	4.96954e-08
g11030_i0	6.21821	7.49814	4.93579	8.44566	8.3094	8.00994	-1.70145	0.0109636	0.0334037
g11035_i0	6.03189	6.58373	5.48602	8.98963	8.99464	8.33075	-2.71719	9.1785e-11	1.46171e-09
g11042_i0	6.06002	7.55064	6.78075	7.88361	8.18572	8.08194	-1.13653	0.0143285	0.041681
g11055_i0	0	0	0	7.4468	8.05985	7.74013	-9.94992	3.00999e-15	8.12962e-14
g11062_i0	7.20849	6.36663	4.03524	9.46597	9.60465	8.4334	-2.90797	0.000153938	0.000831827
g11076_i0	4.99668	4.14977	4.81959	7.72933	7.31394	7.17327	-2.78149	8.647e-11	1.38424e-09
g11085_i0	0	0	0	8.08984	7.50545	7.00569	-9.78105	9.28069e-14	2.14475e-12
g11093_i0	12.3909	12.9925	12.7826	10.4501	10.2308	11.3591	1.97688	3.28479e-07	3.1238e-06
g11095_i0	6.82156	5.77085	4.48007	8.05483	8.16403	7.92896	-2.08736	0.000829318	0.00368458
g11102_i0	7.30569	6.91271	7.20799	9.29982	9.47503	8.72781	-2.05851	7.23477e-11	1.17159e-09
g11105_i0	5.67964	8.31856	5.40768	8.65236	8.92672	9.53242	-1.98706	0.0158737	0.0454192
g11106_i0	6.82156	7.72828	6.17106	8.63139	9.0712	10.2346	-2.43709	5.77196e-05	0.000347857
g11122_i0	7.18313	7.25615	7.16101	8.96469	9.19183	9.41281	-2.00723	9.03128e-18	3.24112e-16
g11132_i0	0	0	0	9.2679	9.70567	8.70367	-11.4667	1.10354e-19	4.84548e-18
g11136_i0	5.40038	6.56684	5.19094	7.65854	7.53953	7.19074	-1.6361	0.00138993	0.00577307
g11143_i0	4.34547	0	2.79106	7.6893	7.66217	6.57123	-4.32371	5.63587e-05	0.00034059
g11153_i0	13.6	11.4486	11.8392	11.1534	11.0895	11.1522	1.48764	0.0111675	0.0339151
g11159_i0	14.4499	12.5778	13.1569	9.06194	9.25884	9.82872	4.19558	5.21627e-15	1.37267e-13
g11162_i0	2.89589	4.32075	5.36686	9.51116	9.63649	8.44072	-4.82739	8.69978e-13	1.7779e-11
g11168_i0	0	3.46599	2.52032	11.7435	12.0301	10.5952	-9.2424	2.01741e-35	2.98111e-33
g11172_i0	10.5405	10.1392	10.2494	8.68326	9.40835	9.47653	1.09028	0.000395408	0.00192725
g11174_i0	2.62162	4.23779	1.12716	12.8284	13.1207	12.3442	-9.76873	8.27086e-48	3.53074e-45
g11177_i0	6.71942	8.04733	7.3509	9.40241	8.99954	8.10976	-1.46249	0.00472153	0.016476
g11179_i0	7.40775	6.28635	6.88562	8.91567	8.83912	8.5598	-1.85952	8.64834e-07	7.53018e-06
g11183_i0	7.70366	7.15804	7.37169	9.65836	9.66147	9.44593	-2.172	4.2606e-19	1.76013e-17
g11187_i0	0	0	0	6.53061	5.88771	5.79493	-8.27603	1.83371e-09	2.49606e-08
g11191_i0	2.62162	0	3.54331	10.5393	10.0884	9.24315	-7.6631	7.56987e-23	4.45723e-21
g11197_i0	5.05377	4.73789	2.52032	6.68105	6.06666	6.51685	-2.04601	0.0066108	0.0219238
g11203_i0	5.16158	3.73157	5.99473	8.86267	8.9573	8.58645	-3.61503	7.41581e-10	1.06263e-08
g11207_i0	4.1499	3.46599	0	6.77008	7.15593	6.22622	-3.59926	0.000461539	0.002198
g11215_i0	10.1631	10.6748	10.8949	9.07365	9.10345	8.34642	1.72999	4.26572e-07	3.96346e-06
g11216_i0	5.44374	0	0	8.76976	8.11966	8.38867	-4.62643	0.00415701	0.0147677
g11223_i0	9.47113	9.50106	8.37249	10.6359	10.1281	10.5246	-1.2459	0.00132559	0.0055448
g11227_i0	6.29124	7.49814	7.0622	9.32779	9.31502	8.7486	-2.12874	2.35116e-07	2.29123e-06
g11228_i0	6.97722	8.65865	8.60527	9.7872	9.75437	10.1501	-1.65124	0.000812754	0.00362251
g11233_i0	2.89589	0	2.79106	6.56419	6.02877	7.54336	-4.81424	5.50477e-07	5.0236e-06
g11234_i0	0	4.32075	0	8.06268	8.81428	9.08395	-6.03637	7.23978e-06	5.33882e-05
g11235_i0	0	0	0	6.77008	7.42021	4.77507	-8.8532	1.79724e-08	2.15276e-07
g1123_i0	11.3678	11.5299	12.3603	11.2252	10.2729	10.3195	1.14553	0.00738809	0.0239739
g11241_i0	6.24297	6.51493	5.52364	8.62875	8.83364	8.08661	-2.41431	3.91319e-09	5.10508e-08
g11246_i0	7.79857	8.69797	6.14715	9.90765	9.65526	9.48186	-1.81199	0.00360879	0.0130863
g1124_i0	2.62162	4.47359	2.52032	9.30645	9.77168	8.45525	-5.88409	1.77068e-17	6.18449e-16
g11257_i0	0	3.46599	3.54331	9.15855	9.43757	9.77905	-6.66799	5.93645e-25	4.10952e-23
g11261_i0	14.3039	14.183	14.5365	13.1478	13.1336	13.5065	1.07557	2.29668e-07	2.24383e-06
g11277_i0	8.0922	9.98083	8.71911	10.2582	10.7025	10.717	-1.42506	0.0069174	0.0227276
g11278_i0	6.9474	6.0146	6.19458	9.75605	10.2433	8.53949	-3.2448	1.67564e-09	2.29512e-08
g11294_i0	5.97391	7.52463	7.3404	8.45464	8.66479	8.23715	-1.3764	0.0041311	0.0146858
g11295_i0	4.87525	5.44075	5.23697	8.58306	8.90858	8.08194	-3.39293	2.17408e-18	8.37376e-17
g11296_i0	11.9721	12.907	12.2123	10.9025	10.6889	11.4665	1.36301	0.000219929	0.00114031
g11298_i0	8.07162	10.9006	9.82303	10.5672	12.9414	13.4597	-2.74313	0.00121058	0.00511243
g1129_i0	7.51328	8.15298	6.58108	9.20896	8.71039	8.71277	-1.34918	0.00446868	0.0156971
g11301_i0	4.81048	5.85676	0	8.10132	7.46346	7.39297	-2.87362	0.0160807	0.0458918
g11315_i0	7.03506	8.47616	7.58247	10.8325	11.5587	11.5391	-3.52969	8.61942e-15	2.20405e-13
g11317_i0	5.30954	5.96388	6.46983	7.26132	7.73458	6.8384	-1.34627	0.0057069	0.0193649
g11326_i0	5.40038	4.47359	3.21567	8.80062	9.00199	8.73676	-4.29515	1.58451e-14	3.94026e-13
g11332_i0	1.83883	3.46599	4.22991	8.13151	8.30147	7.55015	-4.67239	2.62532e-13	5.67453e-12
g11333_i0	14.2404	13.5677	14.2153	12.0549	11.9414	12.1552	1.98658	1.06973e-14	2.70834e-13
g11339_i0	12.2419	13.2669	13.6007	11.7396	11.8295	12.1541	1.22359	0.00210807	0.00827292
g11340_i0	5.88233	7.87275	7.48092	8.04296	9.31305	9.77036	-1.91496	0.00367111	0.0132716
g11355_i0	5.40038	4.14977	5.09423	14.7448	14.7098	13.7801	-9.55641	8.06496e-101	1.54928e-97
g11372_i0	8.02955	8.88678	9.28798	7.58409	6.87548	7.7753	1.3689	0.00286157	0.0107339
g11379_i0	9.10652	8.6666	9.11081	7.95286	8.18572	7.46654	1.07997	0.000486924	0.0023046
g11384_i0	7.50307	6.13411	6.37008	14.1468	13.7823	12.7235	-6.88046	1.20933e-38	2.23915e-36
g11392_i0	11.2174	10.658	11.1402	8.90697	8.90335	9.49423	1.89834	1.5941e-10	2.47456e-09
g11396_i0	5.71546	5.61522	6.45042	6.58615	7.86932	7.85965	-1.58687	0.00298938	0.0111426
g11399_i0	0	2.71884	4.03524	11.5268	12.0316	11.7688	-8.96983	4.39342e-40	9.64544e-38
g11400_i0	5.97391	7.34801	5.40768	10.7613	10.6567	9.59773	-3.95629	5.86332e-11	9.5859e-10
g11404_i0	11.2964	10.2597	10.6899	9.65966	9.73832	9.82872	1.06874	0.00116194	0.00493551
g11407_i0	0	4.14977	4.6932	7.23375	8.33679	8.71277	-4.41385	1.71454e-05	0.000116641
g11408_i0	10.9221	6.77239	7.82026	7.18422	7.01768	6.92447	2.52973	0.00899356	0.0282702
g11410_i0	0	0	2.18676	6.2154	6.13959	4.46626	-5.52175	4.9357e-05	0.000302681
g11412_i0	5.78454	8.1359	8.90523	12.8521	13.4211	13.0096	-5.03215	2.84131e-13	6.13277e-12
g11426_i0	4.74266	3.95577	4.13585	6.08264	6.02877	6.04596	-1.79362	0.000136951	0.000749791
g1142_i0	10.8096	10.3025	10.7407	9.16038	9.05243	8.77201	1.6317	2.90287e-11	4.99008e-10
g11430_i0	10.095	10.7939	9.97676	11.8159	11.5516	11.3624	-1.25351	6.68232e-05	0.000396195
g11434_i0	3.92359	0	0	9.09103	9.07585	8.22872	-6.63029	9.83367e-08	1.03297e-06
g11436_i0	8.59836	8.43486	8.32533	11.8745	11.8568	11.9066	-3.42683	1.20417e-111	3.70115e-108
g11437_i0	0	4.54434	0	11.8054	11.8094	10.9845	-8.67972	1.61099e-05	0.000110279
g11443_i0	7.80689	8.84885	7.95718	9.68405	11.2698	11.1874	-2.59413	1.02042e-06	8.79026e-06
g11445_i0	11.7756	10.9793	11.2247	9.69293	10.28	10.7026	1.08379	0.00402069	0.0143764
g11446_i0	8.15225	7.55921	7.62637	9.25596	8.90597	8.99724	-1.2618	7.48463e-06	5.48778e-05
g11447_i0	9.4259	8.98225	9.31237	7.41033	7.14711	7.50895	1.89447	2.20682e-14	5.37471e-13
g11450_i0	5.40038	7.19149	1.75213	7.98628	8.19001	10.9329	-3.72483	0.00237365	0.00915158
g11452_i0	13.1606	13.0825	13.3754	12.0368	12.1408	12.3357	1.03529	6.72748e-09	8.49996e-08
g11464_i0	6.06002	7.23492	6.09811	8.93932	8.70739	8.52922	-2.17044	7.62154e-07	6.72116e-06
g11469_i0	0	0	3.54331	7.79209	7.91158	7.10118	-5.80342	2.34858e-06	1.91272e-05
g11475_i0	4.51767	6.30684	6.37008	7.08744	8.14201	7.11039	-1.60422	0.0133736	0.0394029
g11482_i0	14.0144	11.5477	11.0736	10.149	9.90838	11.3759	2.19102	0.00731265	0.0237893
g11483_i0	8.03665	5.77085	5.19094	8.93719	9.38792	7.87053	-1.98932	0.0161572	0.0460933
g11485_i0	8.27736	9.31124	9.02486	9.35842	10.2617	10.27	-1.08959	0.0090445	0.0283964
g11486_i0	5.35568	5.44075	4.3182	7.95708	8.12864	7.84317	-2.89752	1.90161e-12	3.74665e-11
g11487_i0	4.67149	4.47359	3.01893	6.85394	5.58236	5.17688	-1.90109	0.0168761	0.0477539
g11489_i0	6.57089	7.72066	7.14903	10.2427	10.367	9.74545	-2.92678	6.15221e-14	1.44127e-12
g11492_i0	10.9449	13.008	12.3147	8.93077	9.13501	11.4457	1.99577	0.012346	0.0368415
g11493_i0	7.282	8.19207	8.77088	7.09512	5.82276	6.19193	1.74167	0.00217669	0.00849668
g11494_i0	9.53015	12.6171	12.6715	14.9036	14.5319	13.8717	-2.3558	0.00143117	0.0059188
g11495_i0	10.5883	11.038	10.6889	9.44209	9.68145	9.85087	1.11856	1.60504e-06	1.34429e-05
g11497_i0	4.43414	6.60043	6.21772	8.05483	9.42303	8.78931	-2.86957	1.13631e-05	8.02147e-05
g11504_i0	5.71546	0	4.40141	10.8855	10.1067	9.03884	-5.6208	7.91893e-07	6.95418e-06
g1150_i0	8.39248	8.06548	7.49993	9.14567	9.38042	8.79504	-1.09886	0.00152604	0.00624226
g11521_i0	0	0	0	7.6271	7.29011	6.8604	-9.47048	2.26819e-13	4.97966e-12
g11524_i0	4.99668	6.30684	6.87109	10.8157	11.6256	10.6609	-4.86683	1.88935e-19	8.11048e-18
g11528_i0	6.82156	6.32705	6.45042	7.82479	8.19001	7.81528	-1.41715	2.69553e-06	2.16998e-05
g11531_i0	0	0	0	7.19854	7.4055	6.90342	-9.36012	2.01519e-13	4.44963e-12
g11548_i0	6.85407	5.82869	5.91202	7.84314	7.7979	7.46654	-1.44984	0.000602337	0.00278259
g1154_i0	7.53349	7.21337	7.04936	5.83001	6.48566	6.02663	1.15124	0.00133315	0.00556885
g11551_i0	5.75041	7.57619	6.95611	11.5985	10.5908	10.717	-4.10972	3.29017e-14	7.90052e-13
g11555_i0	7.94909	5.6795	6.50788	9.37112	10.2668	8.8538	-2.60843	0.000129084	0.000711281
g11558_i0	7.46148	6.74261	7.49046	7.98628	8.65239	8.29484	-1.07202	0.00321657	0.0118486
g11560_i0	0	2.71884	4.03524	6.17249	6.65691	5.06763	-3.2727	0.00443404	0.0156039
g11564_i0	6.511	7.04058	7.13694	8.41224	8.35987	7.64826	-1.26459	0.000691826	0.00314649
g11567_i0	8.98337	9.1247	9.20066	7.1914	6.63185	6.9452	2.17201	7.38949e-18	2.66577e-16
g11568_i0	12.3825	12.1767	12.5732	10.7667	11.0551	11.3342	1.31654	4.55514e-08	5.09115e-07
g11571_i0	6.00319	6.68114	6.92833	8.27701	8.50147	7.74606	-1.62924	5.34478e-05	0.000325173
g11584_i0	7.7389	7.24557	7.40231	8.99784	8.1943	8.40374	-1.10224	0.00149436	0.00612901
g11587_i0	14.5865	14.4437	14.8351	13.5136	13.7942	13.5167	1.01668	2.44881e-07	2.37434e-06
g11592_i0	10.2109	10.1703	10.3769	9.43756	8.23231	9.4016	1.1356	0.00334289	0.0122608
g11594_i0	5.88233	6.77239	6.70089	7.6271	7.85856	7.22506	-1.09555	0.00669402	0.0221476
g11598_i0	4.1499	7.97233	8.22611	10.6458	11.1841	10.8202	-3.34175	7.12959e-05	0.000420121
g11603_i0	0	2.71884	0	7.00016	7.12034	6.53064	-5.94258	1.00241e-08	1.24235e-07
g11606_i0	9.86919	9.96641	11.2432	6.97541	5.15991	7.21656	3.82504	2.93894e-09	3.90369e-08
g11613_i0	0	1.69304	0	8.38744	9.30514	8.31888	-9.08239	2.05728e-15	5.666e-14
g1162_i0	11.5927	11.2917	11.2361	10.3324	10.2931	10.4467	1.02377	1.61201e-08	1.94149e-07
g11632_i0	0	1.08181	0	6.9246	7.98267	6.74687	-8.54262	2.06107e-10	3.17698e-09
g11636_i0	7.86387	7.04058	7.75848	8.97513	9.41755	9.95551	-1.91349	1.78462e-06	1.4849e-05
g11643_i0	11.5293	12.1631	12.5568	9.63748	9.56217	9.79627	2.47579	1.47882e-14	3.70743e-13
g11645_i0	9.13325	8.42082	8.17382	9.99541	9.47327	9.75282	-1.12353	0.00153546	0.00627911
g11647_i0	8.59355	8.65065	8.75118	10.3557	10.6497	10.1512	-1.73585	2.57408e-15	7.0139e-14
g11648_i0	7.48242	8.58505	7.1729	9.08526	9.20676	9.55114	-1.41674	0.00205392	0.00809349
g11660_i0	8.66399	8.98861	9.54057	10.651	10.6973	10.7876	-1.60393	5.1632e-08	5.72084e-07
g11661_i0	0	6.60043	6.07295	10.0259	10.8133	10.2325	-4.63638	5.89544e-05	0.00035502
g11663_i0	6.93226	8.1244	7.63499	9.5757	9.70867	9.67581	-2.01447	3.22228e-08	3.69829e-07
g11673_i0	6.00319	7.1238	7.19639	10.8965	9.62859	8.56316	-3.14492	2.0512e-06	1.68842e-05
g11686_i0	3.92359	0	3.54331	6.6291	6.35395	4.98992	-3.08553	0.00766949	0.0247459
g11687_i0	4.04118	5.51309	4.81959	6.77965	5.97	6.22622	-1.48014	0.0120098	0.0360201
g11691_i0	11.2853	12.576	12.6282	10.7034	10.309	11.0124	1.57861	0.000280879	0.00142366
g11694_i0	3.65506	3.14025	3.38877	6.96707	7.39808	8.63193	-4.57673	3.54589e-12	6.77777e-11
g11701_i0	0	0	0	8.97721	9.49775	8.33861	-11.1972	2.40923e-18	9.25626e-17
g11710_i0	4.04118	2.12103	0	7.69941	7.26588	7.70409	-4.93241	4.86579e-07	4.47501e-06
g11711_i0	4.1499	3.95577	1.75213	7.4765	8.09695	7.90799	-4.3599	1.69077e-11	2.9628e-10
g11713_i0	0	5.1545	3.81014	9.76691	10.611	10.1219	-6.21005	1.14622e-10	1.80298e-09
g11720_i0	2.28268	4.32075	3.54331	11.3719	11.8865	10.6578	-7.89164	3.85049e-42	9.8624e-40
g11723_i0	2.89589	0	0	9.73532	9.52862	8.83726	-8.38889	4.36228e-22	2.37729e-20
g11727_i0	5.48583	6.7122	6.12284	7.19854	7.51918	7.56362	-1.25166	0.0042191	0.0149399
g11728_i0	0	0	0	7.05631	6.47161	5.77189	-8.69755	4.69894e-10	6.91037e-09
g11736_i0	5.30954	3.95577	0	7.58409	7.6118	6.88207	-3.24392	0.00485081	0.0168599
g11737_i0	8.1192	9.05675	9.0764	6.88971	5.35627	5.57306	2.71952	1.31917e-06	1.12253e-05
g11741_i0	12.7624	11.3459	11.8623	8.96469	9.40835	9.78768	2.68769	2.53816e-09	3.40668e-08
g11744_i0	8.97601	10.3139	9.63599	8.59665	8.23647	8.31091	1.35662	0.000916556	0.00402562
g11750_i0	0	0	0	8.47539	9.3423	8.60937	-11.0447	2.70331e-18	1.02326e-16
g11760_i0	4.1499	3.14025	2.79106	6.68105	5.12441	4.6793	-2.40145	0.00667242	0.0220995
g11766_i0	7.18313	7.23492	4.81959	8.69088	8.3094	8.19448	-1.66792	0.0108882	0.0331938
g11774_i0	4.51767	6.7122	6.58108	9.84981	9.50121	8.82332	-3.2476	1.79828e-07	1.78989e-06
g11776_i0	5.91351	4.14977	3.92707	7.33451	7.67449	7.37015	-2.55535	0.000105216	0.000592294
g11781_i0	9.53015	10.5089	10.1386	8.43662	8.55244	9.30262	1.29867	0.00120428	0.00508724
g11784_i0	9.87316	11.157	10.3999	11.5511	11.8374	11.9383	-1.21126	0.00173348	0.00697932
g1178_i0	17.7914	16.6184	17.0951	15.872	16.2239	16.0521	1.19308	0.000830631	0.00368829
g11795_i0	0	0	0	6.85394	7.02732	4.82068	-8.68589	1.70605e-08	2.05153e-07
g11796_i0	0	1.08181	0	8.8694	8.95982	8.10054	-9.9125	3.77809e-15	1.00627e-13
g11799_i0	10.3513	9.0718	9.60999	8.13523	7.98267	7.88133	1.77347	7.97564e-06	5.80624e-05
g11804_i0	0	0	0	7.94439	6.82109	3.15609	-9.11474	6.46611e-07	5.81799e-06
g11805_i0	2.89589	0	2.79106	6.81727	5.90873	9.33834	-6.05847	6.78324e-07	6.08551e-06
g11814_i0	13.9691	14.3671	14.4333	11.9076	11.927	12.7276	2.0302	3.93108e-10	5.81452e-09
g11815_i0	7.19586	5.82869	5.94012	9.22305	9.4591	8.99972	-2.79262	2.70132e-09	3.60363e-08
g11825_i0	9.20746	9.54916	9.69283	8.40608	8.45223	8.40374	1.07902	7.0818e-07	6.32016e-06
g11826_i0	0	3.14025	2.52032	9.58255	10.1393	8.87827	-7.52093	1.92053e-25	1.38567e-23
g11827_i0	10.795	10.448	11.1613	8.99579	8.68321	9.23896	1.84234	4.93221e-10	7.23265e-09
g11829_i0	0	0	1.12716	5.8483	5.52907	3.99539	-6.50789	2.63285e-05	0.000173176
g11831_i0	0	0	0	6.88971	5.98986	4.52254	-8.26136	2.18992e-07	2.14634e-06
g11836_i0	6.9919	6.22306	5.59607	9.31633	8.90073	9.3751	-2.84696	7.67758e-11	1.23678e-09
g11842_i0	0	2.71884	3.21567	6.67081	6.97846	6.35579	-4.44796	6.13992e-08	6.71111e-07
g11853_i0	4.1499	2.45068	0	7.18422	6.86476	6.40153	-4.03007	0.000142362	0.000775546
g11854_i0	0	4.32075	4.87886	7.16245	6.49958	7.09191	-2.94938	0.00701857	0.0230031
g11855_i0	11.3162	11.8303	11.95	10.1573	10.3364	10.0555	1.53709	7.36296e-10	1.05653e-08
g1185_i0	8.13251	8.9533	8.76303	10.1673	10.078	10.0732	-1.45147	3.38607e-07	3.21415e-06
g11867_i0	8.05773	7.83091	7.60019	9.47041	9.22782	8.20311	-1.22479	0.00333274	0.0122325
g11876_i0	8.8325	8.1359	7.61769	10.1211	10.6775	10.208	-2.07947	1.73403e-07	1.73155e-06
g11877_i0	6.44851	8.66263	7.87223	9.51259	10.4165	9.73208	-2.02331	0.000687673	0.00313114
g11880_i0	7.45089	4.47359	4.40141	8.33976	8.32512	8.56985	-2.24879	0.0101275	0.0312465
g11886_i0	2.89589	2.12103	0	8.33652	10.0511	8.46246	-7.48689	6.47359e-17	2.15278e-15
g11887_i0	0	5.36459	4.62559	8.13151	8.41599	8.53949	-3.95087	0.000166029	0.000890279
g11893_i0	2.62162	6.28635	7.10005	12.4751	13.52	12.4011	-6.7077	5.24218e-14	1.23561e-12
g11898_i0	2.28268	5.44075	5.09423	9.83269	9.38979	9.28849	-4.78841	1.3672e-11	2.43749e-10
g11902_i0	6.82156	6.13411	6.02128	8.29712	8.23647	7.5836	-1.71716	2.18418e-05	0.000146005
g11908_i0	3.49938	4.90851	5.23697	8.52171	8.90073	8.39245	-3.94714	3.34919e-15	8.9826e-14
g11913_i0	4.81048	5.61522	5.82429	6.88971	6.76457	6.99578	-1.42487	0.000652342	0.00299438
g11914_i0	9.15298	11.9548	12.2822	6.55308	5.15991	7.34696	5.03924	1.02669e-09	1.44429e-08
g11919_i0	7.53349	6.11098	4.13585	10.6353	10.6434	9.91535	-3.95013	2.44434e-07	2.3715e-06
g11920_i0	10.0449	8.65466	8.88369	10.3078	10.9482	10.2005	-1.19579	0.0115669	0.0349371
g11926_i0	4.04118	6.03931	5.1434	9.29482	9.18539	9.27217	-3.9875	1.5817e-14	3.93965e-13
g11927_i0	4.04118	4.23779	3.01893	5.90182	6.32298	6.46034	-2.47351	1.26962e-05	8.86888e-05
g1192_i0	14.6705	14.089	14.2783	12.1939	12.0946	12.8486	1.94733	5.17125e-10	7.56873e-09
g11931_i0	7.23341	6.61694	6.70089	10.3517	10.467	9.53925	-3.30973	8.62582e-19	3.46114e-17
g11932_i0	8.51949	10.2157	9.82114	10.4979	10.7382	11.2197	-1.1712	0.0162613	0.0463127
g11934_i0	5.10868	5.61522	4.03524	8.87164	9.62859	8.40748	-4.0402	4.47322e-13	9.44292e-12
g11939_i0	0	0	0	6.28419	5.50167	3.15609	-7.61532	2.4395e-05	0.000161387
g11946_i0	12.2026	10.7711	11.8828	10.0077	10.0523	9.90215	1.74878	1.5817e-05	0.000108564
g11949_i0	5.6429	4.90851	6.02128	13.2576	13.9407	13.9335	-8.18227	2.96232e-101	7.5599e-98
g1194_i0	7.62108	8.39234	8.22611	9.78126	9.57208	9.47118	-1.50034	3.09241e-07	2.94632e-06
g11951_i0	12.6812	12.4021	12.1557	9.06194	9.17675	10.8528	2.48266	5.21971e-06	3.96719e-05
g11953_i0	5.40038	3.73157	2.52032	6.94174	7.90113	6.27619	-2.91125	0.00102366	0.00442864
g11956_i0	6.08762	6.84426	5.09423	11.8526	12.7701	12.1215	-6.14211	6.18474e-34	8.41125e-32
g11968_i0	2.89589	2.94488	3.38877	8.98343	8.74877	9.36167	-6.13465	1.03914e-39	2.1876e-37
g1196_i0	6.21821	6.0636	4.6932	8.81231	8.64301	7.96495	-2.74008	1.34167e-07	1.37092e-06
g11973_i0	5.05377	6.60043	5.23697	7.77785	7.69883	8.07254	-2.06777	0.000122557	0.000677502
g11974_i0	3.65506	4.96118	4.81959	6.85394	7.01768	6.89279	-2.37995	8.80052e-07	7.64284e-06
g11976_i0	10.0624	11.1264	10.4024	11.94	11.6671	11.3967	-1.08466	0.002602	0.00989547
g11982_i0	0	0	0	6.84486	8.43059	7.05422	-9.80532	2.39435e-12	4.65187e-11
g11988_i0	0	0	0	8.54712	9.0595	7.9027	-10.7611	7.2621e-17	2.39493e-15
g11989_i0	0	2.94488	1.75213	6.69122	6.24249	8.71579	-6.01285	7.67638e-08	8.22095e-07
g11991_i0	12.0765	11.0547	11.4763	9.237	9.35958	10.9624	1.51452	0.00759948	0.0245355
g11993_i0	11.6412	9.53186	8.95772	14.0969	13.527	13.7279	-3.2759	2.35112e-06	1.91377e-05
g11996_i0	11.9212	11.4312	11.7028	9.96744	10.0581	10.5125	1.50015	8.68264e-09	1.08484e-07
g11998_i0	0	0	0	6.43703	6.92789	8.18143	-9.55422	1.68944e-11	2.9628e-10
g11999_i0	15.9794	15.0856	15.4802	12.8761	13.0416	12.6909	2.68513	2.49972e-19	1.05538e-17
g12004_i0	7.70366	8.98544	7.97766	10.265	10.3999	10.3125	-1.99628	7.26053e-07	6.45717e-06
g12005_i0	4.87525	5.01199	4.93579	9.7005	9.0828	7.11039	-4.08039	1.61908e-09	2.22359e-08
g12011_i0	4.87525	2.71884	2.52032	7.09512	7.31394	6.93487	-3.43721	1.04162e-05	7.39721e-05
g12019_i0	8.28929	7.86586	7.85019	6.59701	7.00797	6.59766	1.27695	2.07863e-05	0.000139434
g12026_i0	3.65506	0	0	9.59884	10.8209	9.59281	-8.20816	4.52757e-13	9.53147e-12
g12028_i0	12.7194	12.9881	13.2173	11.7192	11.5735	11.6895	1.32736	3.30067e-11	5.57802e-10
g12033_i0	2.62162	3.95577	1.75213	9.24046	9.52182	8.86473	-6.3353	1.31729e-26	1.02243e-24
g12036_i0	5.78454	8.14162	4.81959	9.80954	9.19183	8.52922	-2.34836	0.00639342	0.0213225
g12038_i0	10.5615	13.9605	13.4837	10.1628	9.66147	11.383	2.64421	0.0011474	0.00488997
g12039_i0	7.36328	6.30684	7.41237	9.69798	9.59819	8.13705	-2.19708	6.69073e-05	0.000396541
g12043_i0	7.14423	8.21394	7.32982	8.83771	8.68929	8.72181	-1.11148	0.00332886	0.0122212
g12044_i0	8.24095	7.91341	8.33064	8.91783	9.84165	9.49423	-1.2969	0.000115278	0.000641416
g12052_i0	11.9996	10.6083	11.0236	9.60961	9.89528	10.0314	1.47774	0.000477141	0.00226039
g12056_i0	15.4797	14.383	14.8743	13.7823	13.7954	13.7694	1.19977	0.000256531	0.00131106
g12059_i0	7.221	3.60488	4.6932	11.8698	10.2193	10.1512	-5.04434	7.5756e-08	8.13569e-07
g12065_i0	8.49909	9.59779	9.70107	7.84769	7.60538	8.18143	1.46501	0.000443297	0.00212694
g12067_i0	7.19586	6.44269	6.41081	13.9105	13.5768	12.3667	-6.70467	2.44932e-44	7.52824e-42
g12068_i0	9.68949	11.5445	10.4557	12.6516	13.7581	13.9098	-2.77441	9.92535e-07	8.55964e-06
g12070_i0	11.844	11.588	12.3134	10.8052	10.6427	10.4349	1.3119	1.61023e-06	1.34782e-05
g12073_i0	9.11995	9.28048	8.41816	9.90437	10.0042	10.0519	-1.00421	0.000769539	0.0034489
g12082_i0	6.9474	6.56684	3.68289	9.52117	9.86334	9.15911	-3.29346	1.13854e-05	8.03353e-05
g12085_i0	10.3284	8.53815	8.46242	7.71445	7.95263	7.76368	1.5782	0.00691827	0.0227276
g12088_i0	0	0	0	4.97652	5.84474	8.11891	-9.10849	6.1514e-08	6.71889e-07
g12092_i0	0	0	0	7.18422	6.89667	6.29246	-9.01129	1.16784e-11	2.09176e-10
g12099_i0	8.3589	8.79184	8.29301	10.2245	9.97715	9.49774	-1.43392	2.98513e-06	2.38438e-05
g12109_i0	9.72067	9.16736	9.04116	7.20566	7.75793	8.20741	1.56552	4.58326e-05	0.000283101
g12110_i0	6.31478	5.61522	4.48007	7.21977	8.35605	6.75863	-1.97756	0.0040471	0.0144574
g12114_i0	8.96116	9.03848	9.06688	10.3103	10.2203	10.3382	-1.26896	1.99278e-19	8.53066e-18
g12118_i0	3.49938	6.61694	5.66504	7.38549	7.97771	7.9951	-2.09141	0.00639604	0.0213266
g12124_i0	12.2556	11.5886	11.5557	9.67126	9.78311	11.3391	1.3575	0.0113917	0.0345097
g12125_i0	3.92359	5.19904	2.79106	6.82653	6.54055	6.51685	-2.39715	0.000942924	0.0041308
g12127_i0	0	0	3.92707	6.11322	6.72957	6.29246	-4.13887	0.00576266	0.0195239
g12129_i0	4.1499	7.1353	7.44215	10.8637	11.3089	10.3692	-4.11765	3.88714e-08	4.40218e-07
g12131_i0	14.9969	14.8575	15.2267	10.241	10.4101	11.6399	4.12853	3.3698e-21	1.66518e-19
g12136_i0	11.705	11.5696	12.0485	10.6678	10.4985	10.4164	1.25772	3.50613e-09	4.60925e-08
g12138_i0	2.28268	3.14025	4.22991	6.89851	7.5596	6.3712	-3.71332	2.0866e-07	2.05031e-06
g12139_i0	7.07697	5.82869	6.14715	7.4765	8.20708	8.63193	-1.74131	0.000853546	0.00377693
g12141_i0	0	2.45068	0	6.81727	6.44308	5.7005	-5.74493	5.95482e-07	5.39585e-06
g12146_i0	6.5512	8.08934	8.03741	8.7553	9.50294	9.24525	-1.49176	0.0027279	0.0103003
g12157_i0	7.41866	4.73789	4.48007	8.05088	8.96985	8.35807	-2.33241	0.00618939	0.0207456
g12169_i0	0	4.85385	4.22991	6.88971	7.34511	7.97507	-3.5297	0.000970983	0.00423441
g12171_i0	13.2758	13.3233	13.4059	10.0547	10.2129	11.7464	2.44847	1.10675e-06	9.49667e-06
g12177_i0	10.1936	10.893	11.8322	9.09295	8.41599	8.68529	2.37298	7.71542e-07	6.79488e-06
g12181_i0	9.64141	10.4923	10.4423	9.33915	9.33456	8.63831	1.10294	0.00250909	0.00958721
g12184_i0	7.94155	8.35346	8.31463	9.52117	9.13054	9.23265	-1.09175	8.31855e-06	6.02448e-05
g12189_i0	9.284	7.80232	8.82085	11.9255	12.1411	11.0925	-3.03092	2.71331e-10	4.12037e-09
g1218_i0	9.56493	10.2505	9.56333	10.1379	11.4155	11.4857	-1.30037	0.00382796	0.0137577
g12193_i0	8.8325	8.64261	7.7897	10.0926	11.3343	11.2502	-2.50777	6.21134e-08	6.77473e-07
g12197_i0	0	0	0	7.64291	7.33738	4.28291	-9.16418	3.03394e-08	3.49256e-07
g12209_i0	7.41866	8.96946	7.2867	11.7883	11.4792	10.698	-3.28499	6.29764e-09	8.00514e-08
g12212_i0	6.46964	6.6494	5.76268	9.53676	9.40281	8.98977	-3.00177	1.67043e-17	5.84765e-16
g12220_i0	4.81048	3.3123	3.21567	9.73286	9.68754	8.77201	-5.58738	4.76688e-22	2.57949e-20
g12226_i0	4.43414	5.19904	4.93579	6.77008	7.21617	6.25972	-1.94313	7.94733e-05	0.000461582
g12234_i0	0	2.71884	0	7.88804	8.1943	8.38108	-7.19611	1.51679e-17	5.3341e-16
g12237_i0	7.80689	10.0599	9.43097	10.7558	10.8886	11.1738	-1.58367	0.00466561	0.0163143
g12239_i0	0	0	0	8.4336	9.25063	8.2117	-10.887	2.38545e-17	8.20124e-16
g1223_i0	13.7667	12.7854	13.1367	11.8185	11.4638	11.4993	1.6852	2.25485e-07	2.20543e-06
g12254_i0	10.3342	10.4306	10.4702	8.54992	8.74293	9.37701	1.48048	5.26373e-07	4.81506e-06
g12256_i0	6.88585	6.08748	4.40141	8.84228	8.63987	8.20311	-2.49355	0.000104991	0.000591245
g12257_i0	5.26189	5.10855	4.03524	6.05141	6.209	6.1568	-1.27546	0.012338	0.0368299
g12258_i0	6.70166	6.72749	5.79381	7.63239	7.51233	8.39998	-1.44679	0.00164353	0.00666764
g12259_i0	4.251	3.95577	2.18676	7.03252	7.08385	5.79493	-3.14721	3.20048e-05	0.000205623
g12261_i0	12.108	11.9405	12.3107	10.6813	10.9024	10.8994	1.29698	2.6305e-12	5.10308e-11
g12267_i0	8.07852	9.32135	9.23509	12.5029	12.2128	12.5054	-3.43753	3.00476e-19	1.25481e-17
g12276_i0	6.73695	9.03848	8.80566	10.0791	10.3585	10.3625	-1.78307	0.00225052	0.00873163
g12284_i0	3.92359	5.54794	5.1434	8.44266	8.54575	8.09127	-3.38701	3.15144e-12	6.05391e-11
g12288_i0	8.15877	6.87203	7.78196	6.7213	6.02877	6.68656	1.19335	0.0124642	0.0371221
g12291_i0	10.2031	10.9281	9.9869	7.76827	8.06922	9.66491	1.67636	0.00470686	0.0164398
g12294_i0	5.44374	5.44075	5.85413	7.47061	7.68061	6.81605	-1.79549	1.33851e-05	9.31622e-05
g12295_i0	10.6909	10.4023	10.7733	7.00016	6.24249	8.24971	3.23489	2.17738e-09	2.94042e-08
g12299_i0	7.72139	8.2828	7.2195	8.63666	8.5591	9.90083	-1.36963	0.00884809	0.02791
g12306_i0	2.62162	5.44075	4.03524	8.01894	8.38258	8.42972	-3.88312	4.60522e-08	5.13965e-07
g12308_i0	5.75041	6.42405	6.50788	7.81086	7.69278	8.02463	-1.5941	2.76463e-06	2.22211e-05
g1230_i0	9.89285	11.2618	9.7848	13.2691	12.9326	12.2494	-2.39592	2.85506e-06	2.28643e-05
g12320_i0	4.04118	5.96388	6.68437	7.12544	7.96271	7.81528	-1.77214	0.0123929	0.0369319
g12325_i0	2.28268	4.14977	3.21567	5.59027	5.86639	4.82068	-2.17798	0.00576637	0.0195322
g12326_i0	7.3174	9.26747	9.27148	6.50778	4.0564	4.98992	3.34682	2.81061e-05	0.000183179
g12327_i0	16.4248	15.3435	15.9548	12.8914	12.9425	13.6567	2.76609	9.62063e-13	1.95569e-11
g12332_i0	6.2673	6.24446	6.78075	7.78736	7.36805	7.6033	-1.15309	0.000394049	0.00192246
g12334_i0	5.97391	5.93784	6.68437	10.5138	10.9348	10.1832	-4.35319	1.41884e-33	1.84786e-31
g12335_i0	3.12625	0	2.52032	10.3677	11.7175	11.4117	-9.25047	6.84334e-37	1.0955e-34
g12336_i0	5.21261	5.54794	5.1434	9.76931	9.61107	9.03401	-4.22474	5.96651e-34	8.1869e-32
g12338_i0	6.21821	7.27708	7.46167	8.9855	10.1863	9.01206	-2.43848	3.42469e-06	2.71152e-05
g12345_i0	7.23341	9.24641	8.7069	11.393	13.3108	13.1254	-4.21492	1.49131e-10	2.32203e-09
g1234_i0	7.97887	8.85234	8.89809	10.9719	10.6798	9.63809	-1.90198	3.66178e-05	0.000231571
g12356_i0	10.4463	9.97604	10.5826	6.63964	6.61915	8.39998	2.88471	4.65187e-07	4.30144e-06
g1235_i0	5.26189	5.80006	4.13585	10.9594	10.9386	10.3557	-5.595	2.47815e-33	3.14746e-31
g12366_i0	14.6277	15.849	15.3158	11.9997	12.2864	14.0878	2.23933	0.000409015	0.00198476
g1236_i0	5.40038	5.98946	6.50788	7.3017	7.73458	6.82727	-1.31106	0.00625408	0.0209259
g12373_i0	0	0	2.18676	7.53413	7.57283	6.20918	-6.96661	7.25129e-10	1.04343e-08
g12376_i0	7.71255	8.74003	7.49993	11.5657	12.0304	11.572	-3.652	5.74755e-19	2.34293e-17
g12384_i0	6.60948	5.47737	5.66504	9.27974	8.55577	8.11434	-2.7469	6.81569e-08	7.38151e-07
g12389_i0	2.89589	3.46599	0	10.8598	10.4054	9.81047	-7.95324	1.26401e-30	1.24521e-28
g12391_i0	0	0	4.03524	9.81304	10.4446	9.76015	-7.67715	6.82207e-11	1.10709e-09
g12393_i0	11.4344	10.9657	11.3854	9.38058	9.21522	9.9896	1.70975	2.77782e-08	3.20974e-07
g12397_i0	10.7132	9.94532	10.5669	6.99196	6.65691	7.29943	3.44863	1.96819e-25	1.41342e-23
g12407_i0	4.93725	0	0	11.677	12.0627	11.0259	-8.34849	0.000107582	0.0006034
g12409_i0	4.34547	5.40317	4.81959	10.6067	10.5529	9.682	-5.45792	2.258e-35	3.30485e-33
g12410_i0	5.10868	8.2828	7.5372	10.626	10.7979	9.95039	-3.03856	2.7694e-05	0.000180722
g12411_i0	5.48583	6.53244	7.85019	8.63139	9.00443	9.26187	-2.05778	0.00111254	0.00476123
g12413_i0	13.0538	14.0095	14.3722	12.6605	12.7322	12.5167	1.2716	0.000743048	0.0033448
g12415_i0	4.34547	0	4.3182	11.5201	11.4081	10.5046	-7.54379	5.99315e-18	2.17224e-16
g12417_i0	9.78108	10.6216	10.5646	8.83771	9.54717	8.34252	1.37725	0.00134238	0.00560134
g12424_i0	7.37453	7.2977	7.50934	8.39057	8.66479	8.11434	-1.01532	0.000137992	0.000754415
g12427_i0	6.511	5.96388	5.96769	7.66887	7.78659	7.25859	-1.43285	4.52729e-05	0.000279869
g12428_i0	4.93725	5.96388	4.87886	6.79858	6.66927	6.8384	-1.43729	0.00244674	0.00939099
g12438_i0	2.62162	2.71884	0	6.25706	7.36044	5.83992	-4.78101	8.1111e-07	7.11075e-06
g12442_i0	6.33795	8.05946	6.98337	9.79547	9.46265	9.27422	-2.22841	9.81981e-06	7.00608e-05
g12444_i0	8.12587	10.1953	10.0986	8.19004	8.04569	8.05833	1.63452	0.00347168	0.0126698
g12449_i0	5.35568	3.84802	4.3182	9.01008	8.51866	7.87053	-3.95303	2.67955e-12	5.18631e-11
g12451_i0	4.251	5.51309	5.19094	7.92297	7.88531	8.08661	-2.92129	2.90015e-12	5.59917e-11
g12475_i0	9.29884	9.14192	9.33899	7.66887	7.31394	7.10118	1.88591	4.91537e-14	1.16394e-12
g12484_i0	11.1054	12.0664	12.5265	8.33003	7.88531	9.59773	3.21975	2.2121e-08	2.59905e-07
g12488_i0	12.4132	13.723	14.0471	11.8226	12.0214	10.8047	1.9082	0.000261465	0.00133282
g12494_i0	0	0	0	6.00325	5.86639	6.08386	-8.15071	1.22616e-09	1.70685e-08
g12495_i0	4.251	4.05603	2.79106	7.49983	6.70575	6.38644	-3.21241	4.99613e-07	4.58939e-06
g12496_i0	4.87525	5.24224	5.69833	6.7213	6.22584	6.62363	-1.24757	0.00389506	0.0139728
g12497_i0	9.30179	7.77316	6.78075	6.36263	5.63376	6.27619	2.21151	0.00165435	0.00670464
g12498_i0	7.221	8.18655	8.71911	6.1579	5.29374	6.00704	2.31979	9.50289e-06	6.80207e-05
g12500_i0	11.85	11.8329	12.0937	10.7964	10.8666	10.5894	1.17544	2.93003e-11	5.01992e-10
g12507_i0	0	0	0	6.75077	7.53278	6.58451	-9.19295	5.59465e-12	1.04216e-10
g12516_i0	5.91351	4.96118	5.44738	8.31037	8.08776	6.91398	-2.4241	7.05695e-06	5.22656e-05
g12520_i0	9.45002	11.207	10.5937	11.8594	12.0438	12.574	-1.60711	0.00102388	0.00442864
g12523_i0	9.81036	9.08965	8.91588	10.5173	10.9802	11.0994	-1.56229	6.41925e-06	4.78192e-05
g12528_i0	10.4316	10.4177	10.4726	11.3899	11.6832	11.3239	-1.03394	3.61534e-09	4.73662e-08
g12532_i0	5.44374	4.67621	4.13585	7.34098	7.06525	6.00704	-2.09914	0.000680371	0.00310634
g12534_i0	7.38569	7.97873	8.46726	6.27069	6.52702	6.6107	1.54576	9.9112e-05	0.000562257
g12540_i0	0	4.85385	5.19094	8.41838	10.652	11.4812	-6.24059	7.01689e-08	7.59405e-07
g12546_i0	4.1499	5.80006	5.99473	7.49403	7.78659	7.59677	-2.13613	0.000114807	0.000639029
g12547_i0	8.95368	9.77741	9.68455	7.21273	7.73458	8.58645	1.56321	0.000830634	0.00368829
g12550_i0	3.32484	3.60488	2.52032	8.59123	8.81428	9.53242	-5.97659	2.51965e-29	2.27776e-27
g12556_i0	0	0	0	8.33976	8.50493	7.15558	-10.293	9.80447e-15	2.4905e-13
g12561_i0	10.8423	9.84904	10.2936	8.706	9.1283	8.92339	1.458	1.639e-05	0.000112047
g12565_i0	0	3.46599	0	9.42391	9.63964	9.10714	-7.62192	7.92983e-15	2.03448e-13
g12567_i0	10.5241	9.84203	10.0861	6.99196	7.56623	8.97724	2.0875	0.000248674	0.00127515
g12575_i0	2.89589	0	0	6.18693	5.63376	4.72798	-4.53868	0.00160059	0.00650566
g12576_i0	9.73164	9.88866	10.2009	8.61546	8.75749	9.19635	1.07781	8.40811e-05	0.000485591
g12579_i0	4.251	3.46599	3.54331	10.0418	9.94952	9.31662	-6.12235	1.778e-45	6.21008e-43
g12580_i0	2.28268	3.95577	3.68289	9.42543	10.2203	9.9048	-6.53341	1.82577e-39	3.6919e-37
g12581_i0	0	0	2.79106	9.8978	9.89396	8.83448	-8.63023	5.34264e-22	2.86083e-20
g12588_i0	0	0	0	6.85394	6.86476	5.34237	-8.67754	2.12535e-09	2.87268e-08
g1258_i0	0	0	0	8.59665	8.6555	8.90498	-10.9081	4.3008e-19	1.76769e-17
g12596_i0	13.114	12.4887	12.6007	10.583	10.9576	11.89	1.50918	0.000333675	0.00166329
g12597_i0	6.46964	7.93989	5.99473	9.65057	9.04296	8.98728	-2.21542	0.000159294	0.000858056
g1259_i0	10.9487	12.5954	12.1361	13.958	13.5557	13.4837	-1.63775	0.000294761	0.00148912
g12612_i0	3.12625	2.71884	3.81014	7.00016	6.47161	6.62363	-3.5713	1.41302e-10	2.20237e-09
g12621_i0	0	0	0	7.96549	8.44864	8.03917	-10.3483	8.94418e-17	2.90601e-15
g12622_i0	5.85046	6.89928	6.94229	7.81552	7.56623	7.62917	-1.03562	0.0110782	0.0336994
g12633_i0	10.9794	11.4715	11.6075	9.9995	10.2648	9.85635	1.32772	4.15218e-07	3.87201e-06
g1263_i0	5.44374	7.35787	5.79381	8.98343	8.85003	7.83208	-2.19531	0.000662684	0.00303732
g12643_i0	7.25791	6.78705	6.85642	8.30044	8.95478	8.47677	-1.63081	4.71824e-07	4.35234e-06
g12650_i0	5.81788	6.63326	5.44738	11.6149	11.7051	10.9419	-5.42323	1.10506e-38	2.07105e-36
g12652_i0	7.30569	7.68979	6.74933	10.6768	10.4192	9.90745	-3.07786	7.88388e-17	2.57239e-15
g12660_i0	0	0	2.79106	5.90182	5.47374	4.46626	-4.3767	0.00248273	0.00950775
g12664_i0	5.94402	6.78705	6.46983	9.23526	9.27309	8.65099	-2.65037	2.47433e-13	5.38605e-12
g12666_i0	2.62162	0	0	5.54613	5.65878	3.73453	-4.42215	0.00416669	0.0147918
g12672_i0	6.83791	6.74261	5.48602	8.40299	8.02178	7.74606	-1.62228	0.000709811	0.00321971
g12678_i0	3.49938	4.39919	0	7.57314	8.22395	8.87827	-4.97163	3.70649e-07	3.48814e-06
g1267_i0	13.0911	12.416	12.6043	11.0779	10.8333	12.1452	1.26192	0.00368434	0.0133136
g12687_i0	0	0	0	8.94358	9.45553	8.61908	-11.2313	3.304e-19	1.37604e-17
g1268_i0	9.91805	7.76578	8.29301	13.1388	13.4604	13.3555	-4.36307	3.55728e-14	8.48885e-13
g12698_i0	5.6429	8.71341	8.27105	6.00325	5.50167	6.20918	2.10434	0.00641424	0.0213687
g12705_i0	6.00319	5.74104	6.17106	7.98628	8.1814	7.60981	-1.98083	1.47672e-09	2.03536e-08
g12706_i0	0	2.71884	2.52032	6.11322	6.753	5.72469	-4.43215	7.07717e-07	6.31969e-06
g1270_i0	15.0376	14.1223	14.6148	13.4025	13.3001	12.9777	1.40147	5.67149e-06	4.27462e-05
g12710_i0	5.10868	9.76821	8.05036	11.2058	13.7579	13.3994	-4.53065	7.73449e-06	5.64673e-05
g12716_i0	0	0	0	7.48821	7.42021	6.8384	-9.45434	1.95853e-13	4.34324e-12
g12718_i0	8.48359	8.24081	8.35694	6.80796	7.33738	6.10244	1.53701	0.00013764	0.00075276
g12730_i0	6.21821	8.79547	8.06957	9.23352	10.0308	9.52038	-1.60012	0.0130534	0.0385928
g12733_i0	5.44374	6.24446	4.6932	7.83399	7.39808	7.31545	-1.95759	0.00016046	0.000863426
g12738_i0	6.66549	5.32495	3.81014	9.84185	9.22153	8.78357	-3.68014	3.69862e-07	3.48287e-06
g12742_i0	4.93725	4.47359	5.56031	10.5145	11.1985	10.421	-5.73998	5.6024e-43	1.53746e-40
g12748_i0	9.06894	5.19904	6.21772	9.4132	10.2546	11.2984	-2.7765	0.00432407	0.0152729
g12750_i0	5.40038	4.32075	4.03524	9.23352	8.86085	8.16384	-4.1661	6.02871e-15	1.57567e-13
g12759_i0	8.28929	9.24906	9.62088	10.2306	10.6882	10.572	-1.35706	0.000753308	0.00338504
g12762_i0	6.21821	7.53335	8.77868	6.03553	5.38654	6.59766	1.79016	0.0148345	0.0428447
g12764_i0	5.40038	3.84802	6.17106	8.05483	8.26527	8.67291	-2.9626	2.12959e-06	1.74826e-05
g1276_i0	8.45208	9.64484	10.0349	8.46949	8.40863	6.79336	1.45319	0.0166425	0.0472321
g12772_i0	0	0	0	10.3858	11.0727	10.1253	-12.7705	1.88257e-24	1.24169e-22
g12773_i0	12.1389	10.2702	11.125	9.40241	9.57373	10.1467	1.63409	0.00181176	0.00726218
g12776_i0	6.42707	3.84802	0	7.99452	10.0487	10.3025	-4.71087	0.000339266	0.00168733
g12777_i0	0	3.95577	0	7.91432	8.94209	8.73973	-6.29862	5.6576e-07	5.14169e-06
g12787_i0	14.9921	14.838	15.3778	13.2503	13.3711	13.3934	1.74803	2.21671e-16	6.89603e-15
g12790_i0	2.89589	9.4764	6.89999	10.6306	12.3529	12.1633	-3.76869	0.00137124	0.00570782
g12791_i0	11.6723	11.0264	11.0528	10.0567	10.2941	10.2792	1.06932	6.33922e-05	0.000377455
g12792_i0	8.34181	7.62597	7.55548	9.4851	9.63018	9.67425	-1.71745	2.19608e-08	2.5822e-07
g12803_i0	5.71546	7.04058	5.85413	8.80765	8.54239	8.48388	-2.29567	7.36499e-07	6.5425e-06
g12806_i0	0	0	0	6.47284	8.02659	6.92447	-9.47144	1.13452e-11	2.03445e-10
g12810_i0	6.90149	7.99145	7.73461	9.33429	9.16806	10.3548	-2.11244	1.20569e-05	8.45688e-05
g12812_i0	5.60521	4.05603	4.6932	10.18	10.0849	9.43864	-5.06631	9.36051e-26	6.91598e-24
g12813_i0	11.5721	10.9608	11.8345	9.86224	10.2172	10.4118	1.31974	3.8058e-05	0.000239506
g12822_i0	6.00319	6.51493	5.09423	7.28836	6.91756	7.96495	-1.48734	0.00659584	0.0218931
g12831_i0	0	2.71884	0	9.31798	8.40494	4.07282	-7.44247	1.72689e-06	1.44076e-05
g12833_i0	2.28268	0	0	7.16974	6.96849	5.27843	-6.36815	5.61292e-07	5.10713e-06
g12840_i0	0	2.45068	0	6.76046	8.36368	8.46963	-7.40606	1.33502e-11	2.38287e-10
g12847_i0	13.9819	13.451	12.6789	10.7504	11.5415	12.681	1.59049	0.0058199	0.0196962
g12848_i0	8.48877	8.58085	6.50788	10.0249	9.57044	9.57462	-1.62574	0.00421267	0.0149206
g12850_i0	9.76834	10.8879	10.8787	9.45408	9.75437	9.47118	1.03263	0.00588467	0.0198498
g12867_i0	5.60521	4.39919	3.01893	6.74101	8.35987	9.36359	-3.8685	1.02358e-05	7.28933e-05
g12869_i0	13.1691	12.7402	12.7783	11.3085	11.4437	12.1511	1.2257	0.000115754	0.000643832
g12877_i0	4.59663	6.17927	6.8115	8.64715	9.34037	8.04399	-2.66741	4.22643e-05	0.000263389
g12882_i0	3.79556	6.26556	5.96769	10.0907	9.92007	10.4612	-4.52244	7.79832e-14	1.81583e-12
g12894_i0	7.221	7.14672	5.04332	7.98215	9.87005	9.84949	-2.71601	0.000205215	0.00106979
g12897_i0	0	0	0	5.10378	6.15726	6.79336	-8.33971	1.89461e-08	2.25359e-07
g12899_i0	9.01606	9.02926	8.46242	9.86561	10.6489	10.0082	-1.35892	5.04249e-05	0.00030886
g1289_i0	4.51767	6.85821	6.89999	9.3081	9.24857	8.63512	-2.67848	3.15565e-05	0.000202912
g12900_i0	11.7238	10.7637	11.3609	8.706	8.99464	9.43864	2.25927	3.38341e-10	5.05308e-09
g12902_i0	8.77	8.02894	8.73924	10.0935	9.91878	9.16354	-1.2301	0.00124389	0.00524017
g12905_i0	6.57089	6.46109	6.56313	8.58033	8.40863	7.75195	-1.76825	2.42868e-07	2.35929e-06
g12909_i0	1.83883	8.54247	6.68437	10.1971	12.2642	12.0379	-4.43341	0.000183953	0.000973948
g12918_i0	9.63441	9.19236	8.65274	10.5323	10.7766	10.2048	-1.31059	0.000146001	0.000793125
g12921_i0	6.83791	7.20247	6.02128	8.82622	8.77476	8.54968	-1.9645	3.61286e-07	3.40838e-06
g12925_i0	5.85046	5.77085	4.93579	7.1914	6.753	6.71099	-1.34844	0.00194917	0.00773428
g12927_i0	9.24164	9.875	9.35734	11.5275	11.2774	10.5038	-1.64722	7.21916e-06	5.33128e-05
g12929_i0	7.87183	8.1244	6.56313	9.64666	9.32872	9.42394	-1.8151	6.97874e-05	0.00041218
g12935_i0	2.28268	0	0	6.9246	6.04784	5.27843	-5.91914	3.71173e-06	2.91922e-05
g1293_i0	10.9202	10.9006	11.4263	9.91634	10.2108	9.6727	1.15433	2.2989e-05	0.000153074
g12947_i0	0	0	0	6.14316	6.78745	5.10498	-8.33311	1.91953e-08	2.2797e-07
g12948_i0	0	0	0	6.29756	5.82276	3.15609	-7.74349	1.55286e-05	0.000106824
g12955_i0	3.92359	5.51309	5.44738	9.34238	9.42668	8.95185	-4.16583	1.23091e-18	4.8754e-17
g12956_i0	8.10577	8.0351	7.30842	9.12706	9.18108	9.0096	-1.25307	3.56545e-05	0.000226047
g12960_i0	0	0	0	6.2154	6.06666	2.17549	-7.7602	6.94635e-05	0.000410425
g12969_i0	7.15731	8.39234	8.14996	13.2678	13.8576	12.947	-5.42218	3.86864e-37	6.39282e-35
g12978_i0	1.19447	0	0	4.31257	5.0507	4.6793	-5.8795	8.20181e-05	0.000474747
g12981_i0	9.64838	10.407	9.20356	11.5374	11.9726	11.9354	-1.98889	1.49635e-07	1.5109e-06
g12992_i0	7.00643	6.60043	6.32816	4.97652	4.71118	5.24537	1.70907	4.44154e-05	0.000275232
g13005_i0	11.5999	11.552	10.782	9.67511	10.1248	10.3635	1.27579	0.000173461	0.000924322
g13007_i0	6.44851	7.37738	5.48602	8.50739	8.64927	8.97472	-2.09739	9.32265e-05	0.000532802
g13009_i0	0	0	0	6.05141	5.75476	6.57123	-8.33179	1.27471e-09	1.76803e-08
g1300_i0	15.2103	13.9552	14.6408	13.2505	13.3458	13.4351	1.34511	0.000194053	0.00101991
g13012_i0	7.44023	11.0973	10.391	10.8336	13.2135	13.351	-2.55489	0.00474217	0.0165368
g13015_i0	6.31478	8.68237	6.82663	9.1308	9.51155	11.0063	-2.47565	0.00141594	0.00586845
g13017_i0	8.3303	7.1238	7.38197	6.25706	6.15726	6.66172	1.34424	0.00387349	0.0139019
g13022_i0	0	0	0	6.95023	6.753	6.62363	-8.95551	3.01085e-12	5.79109e-11
g13023_i0	5.05377	3.60488	4.81959	6.55308	6.61915	6.48887	-1.98902	0.000176729	0.00094011
g13024_i0	10.6335	7.69757	7.54637	6.9332	0	5.6759	3.52975	0.016857	0.0477175
g13025_i0	7.03506	5.82869	6.09811	13.8303	13.5196	12.4527	-6.97848	1.42739e-44	4.57002e-42
g1302_i0	7.00643	6.32705	5.44738	11.7895	11.3431	10.0008	-4.84414	2.42635e-16	7.51778e-15
g13033_i0	6.511	7.14672	7.74261	8.66532	9.32872	8.89968	-1.7775	2.65539e-05	0.000174244
g13037_i0	0	0	0	5.98683	6.24249	5.06763	-8.00826	3.41416e-08	3.90684e-07
g13044_i0	6.88585	4.32075	4.03524	8.67047	9.03342	7.55015	-2.88255	0.000912282	0.00401028
g13050_i0	4.51767	3.73157	0	14.2877	14.518	13.0567	-10.5764	2.07167e-33	2.65312e-31
g13053_i0	7.59247	8.38754	8.11957	9.94743	9.34616	8.89436	-1.39413	0.000522175	0.00244807
g13058_i0	5.16158	3.3123	3.92707	11.7806	11.9995	11.5794	-7.54012	1.56472e-55	9.24872e-53
g13059_i0	7.62108	8.75502	6.8115	11.1672	10.1701	10.207	-2.6486	4.99478e-06	3.81131e-05
g13061_i0	4.04118	5.24224	6.46983	8.65756	8.68625	7.61629	-2.84844	3.99293e-05	0.000250258
g13062_i0	5.21261	7.70531	7.7897	9.38998	9.45374	8.94414	-2.00326	0.0024094	0.0092685
g13064_i0	2.62162	4.23779	2.79106	8.30044	7.84772	4.98992	-4.30407	9.27595e-06	6.65751e-05
g13070_i0	8.35322	7.58461	8.16194	10.2987	9.76016	8.49447	-1.63113	0.00180389	0.00723818
g13071_i0	10.2062	10.8191	11.4895	9.34882	9.12382	9.7776	1.49132	0.000277652	0.00140824
g13072_i0	14.1503	11.6485	12.0871	9.59072	6.9982	9.43131	4.02021	1.6647e-06	1.3919e-05
g13073_i0	0	3.3123	0	7.25448	7.00797	4.62891	-5.06387	0.000711621	0.00322601
g13075_i0	12.0381	12.6445	12.9795	10.0674	10.0248	9.68045	2.67148	2.81103e-17	9.59999e-16
g13079_i0	3.65506	4.61178	2.52032	8.63666	9.40651	8.52579	-5.1722	1.9894e-17	6.91701e-16
g13080_i0	8.39248	8.4986	9.23225	7.07972	7.80352	7.035	1.41345	0.000507003	0.00238714
g13082_i0	3.92359	3.84802	2.52032	6.48458	6.66927	7.62275	-3.57745	5.55636e-08	6.13435e-07
g13085_i0	7.04917	5.58197	5.99473	8.44866	8.22813	7.52281	-1.78673	0.000818423	0.00364038
g13090_i0	8.9272	9.51214	9.20066	10.2479	10.411	10.5943	-1.19214	1.39495e-06	1.18113e-05
g13092_i0	6.2673	6.0636	4.62559	7.93158	7.00797	6.74687	-1.52874	0.0140276	0.0409256
g13098_i0	7.30569	6.17927	6.70089	8.83313	9.22991	10.4043	-2.86141	1.90077e-07	1.88094e-06
g13100_i0	0	3.46599	0	7.66371	7.08385	6.92447	-5.48058	1.01499e-05	7.23485e-05
g13106_i0	6.60948	7.78051	7.01013	8.31696	9.09431	8.61908	-1.49987	0.000635218	0.00292276
g13107_i0	5.5665	5.54794	5.28158	7.02449	7.92195	7.22506	-1.99676	2.01916e-06	1.66294e-05
g13109_i0	1.83883	3.46599	4.81959	5.63309	6.41398	6.50293	-2.47651	0.00482405	0.0167918
g13116_i0	5.78454	5.47737	6.46983	10.0448	10.3765	9.56795	-4.084	1.55198e-24	1.02805e-22
g13125_i0	7.30569	7.71301	8.08223	10.4358	10.6077	10.0697	-2.65822	9.00979e-18	3.24112e-16
g13126_i0	7.48242	7.40616	7.8278	9.61629	9.46443	9.31662	-1.89275	6.01471e-16	1.74076e-14
g13128_i0	10.637	10.4282	10.9769	8.64715	9.0966	10.2843	1.18469	0.0150214	0.0432463
g13129_i0	5.81788	7.15804	7.60897	9.01211	9.2952	8.64149	-1.97567	0.000136512	0.000747652
g13131_i0	2.62162	0	0	6.88085	7.51918	7.32339	-6.55137	3.11155e-11	5.30137e-10
g13133_i0	5.94402	2.12103	2.18676	7.87025	8.69837	8.23715	-3.81859	0.000382454	0.00187482
g13137_i0	6.49047	7.73586	6.98337	7.98628	8.08315	8.47321	-1.03781	0.0160234	0.0457539
g13140_i0	0	0	0	6.98371	7.74045	9.12316	-10.4069	3.21873e-13	6.92794e-12
g13143_i0	14.6663	14.8288	15.3672	12.6827	12.7396	12.7209	2.27182	1.43769e-19	6.22379e-18
g13149_i0	7.90323	6.60043	6.52653	9.97474	10.1146	9.12997	-2.65205	3.0325e-07	2.89283e-06
g13150_i0	5.75041	6.03931	5.19094	8.25318	8.52208	8.26628	-2.67284	3.11708e-15	8.37469e-14
g13160_i0	6.62839	7.04058	7.27572	8.54432	8.81984	7.99012	-1.49178	4.47905e-05	0.000277333
g13164_i0	0	0	0	6.96707	6.51337	6.41646	-8.82553	1.65825e-11	2.91578e-10
g13165_i0	0	0	0	6.01948	6.06666	3.91357	-7.77151	2.48045e-06	2.00947e-05
g1316_i0	6.29124	7.92671	7.1729	11.249	10.8773	10.7049	-3.68976	1.10946e-15	3.14001e-14
g13173_i0	0	0	0	8.32024	7.28208	6.55782	-9.74787	3.42147e-12	6.55625e-11
g13182_i0	13.1891	15.4002	14.485	10.699	10.4811	13.4173	2.42831	0.00561901	0.0191065
g13186_i0	5.81788	5.82869	5.32485	7.66887	7.69278	7.04464	-1.84415	1.54612e-06	1.29841e-05
g13188_i0	9.7916	8.76246	8.26551	6.2154	6.15726	7.81528	2.14387	0.00101125	0.00438388
g13190_i0	6.93226	8.43486	8.58316	11.0297	11.6165	11.9483	-3.43433	8.78586e-12	1.59223e-10
g13194_i0	6.00319	6.28635	5.96769	8.95629	8.92929	8.42234	-2.71321	3.75679e-19	1.55618e-17
g13196_i0	6.31478	7.16928	5.85413	8.48419	8.71039	8.37727	-1.98885	4.30079e-06	3.33111e-05
g1319_i0	9.99476	11.5249	10.1172	12.0076	12.5704	12.6849	-1.72532	0.000498792	0.00235497
g13201_i0	9.27803	9.79928	10.5047	11.9503	12.0169	11.5992	-1.91896	3.64754e-07	3.43687e-06
g13204_i0	4.04118	0	2.79106	9.10631	9.57208	8.99476	-6.43388	3.11366e-15	8.37469e-14
g13206_i0	6.2673	6.0636	5.23697	9.36954	11.3387	9.47475	-4.47094	5.06749e-12	9.49722e-11
g1320_i0	13.3152	13.0777	13.2014	11.9471	11.7658	12.1558	1.23653	2.15558e-11	3.73471e-10
g13210_i0	8.97969	9.69818	9.23792	11.0765	11.1889	10.5011	-1.61685	5.22336e-07	4.78668e-06
g13211_i0	10.0002	8.58085	8.71505	10.5623	10.5736	10.5662	-1.31879	0.00323669	0.0119141
g13214_i0	0	3.3123	2.79106	9.48947	10.0236	9.15243	-7.25593	1.02478e-28	8.94822e-27
g1322_i0	16.6281	16.0618	16.6086	15.2849	14.8341	14.6151	1.51674	1.9877e-07	1.95814e-06
g13230_i0	11.666	10.3624	11.0054	9.7205	9.63491	9.54775	1.47287	0.000109361	0.000612486
g13240_i0	0	0	0	10.2445	10.2161	8.57983	-12.0435	1.70672e-19	7.34702e-18
g13242_i0	4.43414	2.71884	0	9.59614	9.55719	8.29484	-6.14483	3.40213e-10	5.07611e-09
g13245_i0	4.87525	5.7106	5.32485	6.53061	6.45742	6.79336	-1.2739	0.00198651	0.00785805
g13248_i0	0	0	0	4.41429	3.51415	2.64987	-5.77428	0.00476719	0.016609
g13253_i0	6.06002	4.90851	5.1434	8.17925	8.72823	7.81528	-2.86297	4.18652e-09	5.43399e-08
g13257_i0	9.38199	10.9487	10.6265	11.0609	12.1759	13.1096	-1.8855	0.00228736	0.00885668
g13262_i0	9.55508	8.99178	8.85814	11.8179	12.3825	11.776	-2.85454	2.09441e-19	8.94079e-18
g13265_i0	0	0	2.79106	9.36637	9.92395	8.48742	-8.38336	1.8984e-18	7.33031e-17
g13268_i0	6.2673	6.88572	5.44738	7.95286	8.16403	8.14604	-1.78665	7.11103e-05	0.000419349
g13270_i0	9.28996	9.5556	10.1157	7.78736	7.59245	8.15051	1.8384	4.46253e-08	4.99491e-07
g13276_i0	0	0	0	6.24331	4.89091	3.63593	-7.4465	2.43578e-05	0.00016128
g13290_i0	7.7733	7.99777	7.01013	11.3699	11.7267	11.5556	-3.91275	1.3551e-33	1.79527e-31
g13291_i0	9.23548	9.96962	8.40309	10.9787	10.275	10.4746	-1.26865	0.00641075	0.0213642
g13297_i0	4.51767	8.84885	7.75848	8.89382	9.9634	11.4826	-2.63439	0.00833857	0.0265535
g13301_i0	4.251	0	0	7.53413	8.3094	7.81528	-5.34284	0.000150086	0.0008133
g13305_i0	5.35568	8.71724	7.76635	11.0402	10.6675	10.1984	-2.85704	0.000132394	0.000727176
g13307_i0	8.19728	7.66619	6.85642	9.63089	9.267	9.04606	-1.6673	9.14313e-05	0.000523711
g13308_i0	5.40038	0	0	8.70098	11.6025	14.4136	-9.26539	0.000607716	0.00280462
g13309_i0	4.1499	6.03931	5.99473	7.42868	6.85397	7.4879	-1.68356	0.00584124	0.0197423
g13316_i0	0	0	2.52032	10.1555	10.032	9.30864	-9.208	6.09301e-27	4.82667e-25
g13320_i0	2.28268	4.14977	4.22991	7.74893	8.44505	6.34022	-4.05638	3.09818e-07	2.94999e-06
g13321_i0	2.89589	3.73157	3.81014	6.70131	7.53953	6.12079	-3.48303	8.23832e-08	8.76962e-07
g13330_i0	2.62162	4.39919	5.28158	6.88971	6.94833	8.19448	-3.07068	0.000111592	0.000623393
g13331_i0	0	0	0	6.461	6.29132	6.50293	-8.59077	4.24967e-11	7.0376e-10
g13333_i0	12.0172	12.0679	12.8364	10.2401	10.7908	10.8907	1.6915	9.89614e-07	8.53924e-06
g13341_i0	6.16738	5.61522	4.03524	7.48237	7.97771	7.26685	-2.11742	0.000685347	0.00312534
g13342_i0	8.3303	8.30335	8.31999	6.50778	7.0369	7.07319	1.43345	1.36519e-07	1.39404e-06
g13343_i0	0	0	0	6.53061	5.44526	5.34237	-8.04217	4.74973e-08	5.28558e-07
g13361_i0	8.42529	8.76616	7.69393	9.98614	10.064	9.52383	-1.5188	3.90167e-05	0.000245038
g13368_i0	9.56738	11.6862	11.848	14.0867	13.7074	12.9348	-2.31872	0.000175752	0.00093588
g13370_i0	12.4866	12.8125	13.0171	11.4759	11.7509	11.8974	1.07021	6.45199e-06	4.80166e-05
g13373_i0	9.13325	9.12759	9.15343	9.77291	10.3159	10.8132	-1.2253	0.00019438	0.00102093
g13374_i0	0	0	0	9.01616	8.99218	7.93934	-10.9116	2.63709e-17	9.02603e-16
g13380_i0	3.92359	5.24224	4.75778	6.33695	6.49958	5.6759	-1.50442	0.00907987	0.0284775
g13388_i0	7.282	7.26665	6.73336	9.01616	9.00443	9.05085	-1.91641	2.42557e-14	5.88882e-13
g13389_i0	0	0	0	8.33976	8.44864	7.06374	-10.2529	1.78942e-14	4.42118e-13
g1338_i0	7.94155	7.78782	6.65075	13.0875	12.9116	12.212	-5.22846	4.12889e-33	5.07623e-31
g13398_i0	0	3.84802	0	8.54432	8.11966	7.7753	-5.99646	1.54281e-06	1.29633e-05
g13408_i0	4.34547	5.40317	3.92707	9.44359	9.4662	8.8317	-4.6255	2.79406e-21	1.39413e-19
g1340_i0	4.34547	5.54794	2.79106	9.29149	10.0581	9.10254	-4.97397	8.98518e-13	1.83379e-11
g13410_i0	6.77139	7.63411	7.41237	7.28165	8.51181	10.374	-1.95605	0.01182	0.0355851
g13411_i0	4.34547	3.84802	2.52032	6.96707	6.38428	5.49081	-2.74737	0.000257846	0.00131734
g13416_i0	11.9107	11.6369	11.8009	10.4463	10.7286	11.0977	1.00542	4.52614e-05	0.000279869
g13421_i0	10.1452	10.0139	10.5669	7.63766	8.19001	8.76619	1.9953	1.42163e-07	1.44301e-06
g13423_i0	9.284	11.2279	9.76726	6.461	6.56723	8.80925	2.63045	0.00107885	0.00464551
g13433_i0	0	3.14025	0	6.68105	6.52702	5.17688	-4.83952	0.000451626	0.00215948
g13439_i0	5.48583	5.47737	5.82429	7.41033	7.09306	7.208	-1.65905	2.37742e-07	2.31389e-06
g13444_i0	5.05377	5.10855	3.01893	7.90561	7.5596	6.74687	-2.87215	3.15299e-05	0.000202826
g13449_i0	2.89589	4.79703	2.79106	7.3017	6.82109	5.72469	-3.02608	0.000295939	0.00149408
g13454_i0	0	3.3123	2.79106	9.80837	10.1135	9.00714	-7.37223	2.03158e-26	1.5533e-24
g13460_i0	10.8504	13.1734	12.158	12.385	14.52	14.8177	-1.88271	0.0118462	0.0356302
g13461_i0	2.28268	0	0	9.64535	10.1852	9.48186	-9.53593	3.9709e-25	2.77386e-23
g13463_i0	3.65506	3.3123	0	10.385	9.76161	9.59445	-7.18716	6.24652e-25	4.30478e-23
g13467_i0	15.5909	13.947	14.7958	11.6738	11.8432	11.6323	3.21014	2.88337e-13	6.21482e-12
g13474_i0	0	3.73157	3.54331	6.90726	7.29011	5.88355	-3.84645	0.000123137	0.000680461
g13479_i0	5.21261	3.84802	3.21567	7.30832	7.16469	6.46034	-2.75213	5.53704e-05	0.000335409
g13480_i0	3.12625	3.3123	4.40141	8.75287	8.52208	8.4334	-4.95205	7.9322e-28	6.77234e-26
g13484_i0	6.82156	6.36663	6.63365	7.20566	8.29351	7.83208	-1.23326	0.00277737	0.0104589
g13489_i0	7.13103	7.07684	6.68437	7.83857	8.04094	8.45886	-1.16498	0.000261364	0.00133282
g13490_i0	3.92359	0	0	7.5621	7.62456	7.4737	-5.3268	7.29096e-05	0.000427826
g13492_i0	5.05377	3.14025	4.3182	6.81727	6.30724	5.8176	-2.06482	0.00271588	0.01026
g13496_i0	3.65506	5.64772	4.62559	8.00678	8.30147	8.29484	-3.38018	1.63638e-09	2.24535e-08
g13507_i0	12.1678	12.0866	12.6285	10.4928	10.2901	10.7402	1.79593	1.55827e-12	3.11007e-11
g13515_i0	9.50223	9.27269	9.58128	8.00678	8.31728	8.18143	1.28737	6.26168e-10	9.07825e-09
g13518_i0	10.2234	9.68845	10.3536	6.43703	5.98986	6.6107	3.76287	3.22046e-32	3.58638e-30
g13526_i0	0	0	0	6.95867	7.06525	6.50293	-9.03624	3.2081e-12	6.15507e-11
g13531_i0	10.6852	10.9347	11.1508	9.74877	9.52011	10.3005	1.04236	0.000528459	0.00247527
g13532_i0	6.14128	8.31351	8.05036	8.58851	9.7902	9.90745	-1.77434	0.00595799	0.0200751
g13533_i0	7.03506	7.0034	6.2405	8.94995	9.87005	9.33834	-2.64339	2.90853e-11	4.99421e-10
g13535_i0	0	0	0	7.69941	7.96271	9.32653	-10.6996	5.11749e-15	1.34898e-13
g13540_i0	3.92359	7.27708	5.99473	9.16404	8.85003	8.44072	-2.57592	0.000943368	0.00413157
g13542_i0	0	0	2.52032	7.06416	6.9982	8.74565	-7.17517	9.74582e-10	1.3766e-08
g13545_i0	15.7568	15.3764	15.7743	14.0867	14.5705	14.3606	1.29447	1.67771e-08	2.01904e-07
g13554_i0	8.97601	7.52463	8.71098	6.38786	7.45634	7.08258	1.49433	0.00420053	0.0148913
g13560_i0	0	0	0	9.56053	10.026	8.73676	-11.7186	8.09974e-20	3.58723e-18
g13564_i0	11.558	10.812	11.3924	6.85394	7.96773	9.93622	2.48162	0.000904511	0.00397954
g13566_i0	0	0	0	5.71511	5.60829	5.54616	-7.78194	1.82698e-08	2.18668e-07
g13572_i0	0	4.14977	1.75213	10.5665	10.998	10.1287	-7.91128	1.1488e-18	4.56196e-17
g13576_i0	2.89589	2.45068	3.81014	6.09801	5.86639	3.63593	-2.51138	0.00899687	0.0282748
g13578_i0	4.04118	3.46599	4.87886	6.85394	7.84227	6.7703	-3.06582	7.19851e-07	6.40943e-06
g13581_i0	6.46964	8.53381	8.24313	9.83957	10.8726	9.82173	-2.28146	0.000159771	0.000860021
g13586_i0	4.43414	5.44075	5.36686	6.461	7.47054	7.72222	-2.19226	7.43195e-05	0.000434936
g13590_i0	7.3174	7.15804	6.61634	8.30707	8.03139	8.16384	-1.11842	0.000223594	0.00115697
g13599_i0	0	3.3123	3.54331	7.30832	7.64974	6.84944	-4.5737	4.40965e-08	4.93932e-07
g13605_i0	11.2298	11.4771	11.2753	9.4178	9.79444	10.1467	1.5162	8.11597e-09	1.01734e-07
g13607_i0	7.13103	6.40516	5.88337	8.40299	8.56242	8.10054	-1.81648	1.87651e-05	0.000126873
g1360_i0	10.4356	10.5589	9.41854	14.6369	14.1244	13.5615	-3.95453	7.22434e-20	3.21808e-18
g13624_i0	8.2224	6.32705	6.63365	5.32887	5.47374	5.49081	1.90749	0.00282616	0.010614
g13625_i0	8.76146	8.14731	8.63566	7.14776	7.3528	7.93416	1.02481	0.00397461	0.0142216
g13627_i0	0	0	0	5.8483	5.65878	5.34237	-7.78886	2.69394e-08	3.12123e-07
g13628_i0	7.34052	8.43486	7.92942	10.6247	10.8551	10.6718	-2.7547	4.68281e-16	1.38129e-14
g13633_i0	0	3.3123	0	6.9332	6.55395	6.87128	-5.17916	2.86301e-05	0.000186199
g13640_i0	12.9294	14.1257	14.1607	12.4647	12.5318	11.6419	1.57473	0.000345086	0.0017124
g13644_i0	6.97722	8.34358	6.32816	8.82622	9.35193	9.18549	-1.67392	0.00360814	0.0130863
g13647_i0	9.79788	10.9065	9.92497	12.6542	12.4932	11.9175	-2.08882	2.92074e-07	2.78968e-06
g13648_i0	9.08956	9.99983	9.1444	12.2266	11.8832	11.1988	-2.35645	9.73762e-09	1.21074e-07
g13652_i0	11.229	11.6505	12.4522	9.85999	9.65837	9.5221	2.18311	7.07858e-09	8.92401e-08
g13657_i0	3.12625	5.88429	5.48602	7.13292	8.30544	7.33914	-2.48574	0.00126129	0.00530073
g1365_i0	13.9312	13.6076	14.1606	13.053	12.6048	12.7382	1.10632	6.50377e-06	4.83785e-05
g13662_i0	7.89544	6.30684	6.39059	11.1525	10.299	7.35473	-3.21564	0.00027471	0.00139423
g13669_i0	0	0	2.79106	9.42848	9.33844	8.61908	-8.17974	8.12171e-22	4.27447e-20
g13670_i0	4.43414	4.79703	5.76268	8.46949	9.09889	8.73676	-3.71684	1.02797e-15	2.91474e-14
g13671_i0	0	0	3.38877	6.77008	5.84474	4.94943	-4.35737	0.0039767	0.0142258
g13683_i0	10.0272	10.5854	10.6003	7.58954	7.44199	9.70802	1.78338	0.00729131	0.02374
g13684_i0	0	3.95577	0	7.14776	7.28208	6.84944	-4.80348	0.000554886	0.00258723
g13685_i0	0	3.84802	0	6.6291	6.39921	4.46626	-3.90534	0.0168267	0.0476405
g13687_i0	0	0	3.54331	6.38786	7.68061	5.54616	-4.96105	0.000780911	0.00349477
g13694_i0	6.2673	6.38603	4.48007	8.14636	7.56623	7.97507	-2.00339	0.000553377	0.00258175
g13696_i0	7.63985	9.47187	9.02157	10.4013	10.4192	9.7216	-1.32044	0.0106295	0.0325861
g13698_i0	11.0969	9.54916	10.1461	8.84	8.88226	8.86745	1.54528	0.000471285	0.00223748
g13701_i0	3.32484	2.71884	0	7.00016	6.1217	5.8619	-4.12392	2.38368e-05	0.000158317
g13705_i0	2.89589	2.94488	1.12716	8.62345	8.72527	7.93416	-6.20981	1.00789e-23	6.29641e-22
g1370_i0	8.41444	8.52509	9.26872	11.6325	10.6324	10.5081	-2.23167	4.25958e-07	3.96014e-06
g13715_i0	6.90149	2.45068	2.52032	10.3201	12.2252	12.0246	-6.3261	3.91496e-08	4.43042e-07
g13717_i0	8.32451	8.02894	8.27105	9.43605	9.6921	8.85928	-1.15883	0.00018745	0.000988925
g13718_i0	5.60521	5.61522	6.41081	8.031	8.92672	8.89968	-2.76501	3.09992e-10	4.6342e-09
g13719_i0	9.97642	9.51654	10.2578	8.60474	8.15965	8.26628	1.59432	9.36637e-08	9.89975e-07
g13728_i0	7.69472	7.41562	6.66766	11.2973	11.4784	11.36	-4.06939	1.57519e-37	2.6704e-35
g1372_i0	10.6613	10.4399	10.9709	9.20719	8.98477	8.53608	1.77322	6.50335e-10	9.40202e-09
g13731_i0	6.24297	9.08075	9.13835	10.5512	10.8958	10.409	-2.01528	0.00363054	0.0131486
g13742_i0	0	0	0	8.172	7.85315	6.8384	-9.90349	1.26033e-13	2.87797e-12
g13744_i0	0	0	0	6.44906	6.25895	6.02663	-8.423	2.18214e-10	3.35218e-09
g1374_i0	13.5962	12.5794	12.9104	10.6614	10.3651	11.6745	2.07834	8.24055e-06	5.97362e-05
g13760_i0	0	0	0	5.7737	5.32534	5.54616	-7.71599	4.07373e-08	4.59656e-07
g13761_i0	14.8769	15.1238	15.187	13.709	13.6657	13.756	1.35799	1.40197e-18	5.52448e-17
g13763_i0	7.221	7.80952	5.52364	9.64535	10.3887	9.55452	-2.79432	4.1813e-06	3.24536e-05
g13765_i0	4.251	2.71884	2.52032	7.10276	8.08776	7.25028	-4.31557	2.86001e-10	4.30908e-09
g13766_i0	9.73601	9.31883	8.66962	7.4765	8.26934	8.62552	1.10989	0.0137027	0.0401418
g13773_i0	4.74266	3.60488	4.55467	11.2776	10.1788	9.50997	-6.20466	1.53221e-25	1.11597e-23
g13774_i0	7.68572	8.48068	7.86492	10.9875	11.147	10.6451	-2.89288	3.90582e-20	1.77064e-18
g13777_i0	3.65506	3.84802	3.68289	9.90546	10.118	8.87557	-6.10375	2.35356e-34	3.28814e-32
g1377_i0	8.30701	7.84499	8.39804	7.15513	7.05586	6.71099	1.22148	5.32026e-05	0.000323809
g13780_i0	1.83883	0	0	8.16107	8.06922	7.12863	-8.1657	1.98309e-12	3.8972e-11
g13781_i0	8.98704	8.46708	9.27148	7.51135	8.17708	6.9452	1.31802	0.00268384	0.0101614
g13782_i0	7.46148	6.58373	5.96769	7.64291	8.07852	9.15466	-1.6452	0.00635638	0.0212304
g13783_i0	0	0	0	6.00325	5.08803	5.24537	-7.65881	1.96479e-07	1.93806e-06
g13797_i0	4.43414	5.64772	2.52032	8.98343	9.51327	8.58315	-4.43675	3.56549e-09	4.67928e-08
g13806_i0	5.52673	5.96388	6.50788	7.2476	7.72276	6.72305	-1.24395	0.00930902	0.0290893
g13814_i0	0	0	0	7.31491	8.01695	5.94661	-9.49901	4.84486e-11	7.97171e-10
g1381_i0	5.97391	7.44366	7.1847	8.60205	10.4027	11.0167	-3.32733	8.90686e-07	7.72028e-06
g13820_i0	6.9919	7.76578	6.14715	9.43756	9.13501	8.78357	-2.03559	3.04053e-05	0.000196249
g13821_i0	0	0	0	6.95023	7.69278	6.04596	-9.22203	5.64551e-11	9.23964e-10
g13832_i0	8.94993	7.08872	7.87223	5.73491	4.0564	6.90342	2.20774	0.00747021	0.0241842
g13839_i0	6.78831	5.80006	5.79381	4.55457	5.12441	4.34665	1.52922	0.00642849	0.0214069
g13845_i0	2.89589	5.47737	3.81014	9.00397	9.43032	9.22843	-4.82665	4.22254e-13	8.95062e-12
g13850_i0	10.823	12.144	11.3127	13.0085	13.4569	13.7643	-1.91127	6.01833e-06	4.5117e-05
g13851_i0	10.3036	11.9393	11.1219	13.7357	13.855	13.1219	-2.33291	7.39126e-07	6.56074e-06
g13856_i0	4.04118	7.42503	5.36686	8.36539	8.6617	8.96206	-2.4389	0.00320942	0.011829
g1385_i0	7.79857	7.3281	8.29301	9.7741	9.57866	8.31091	-1.49448	0.00270752	0.010236
g13879_i0	9.86521	8.87996	9.30698	7.978	8.16839	8.38488	1.22346	0.000422662	0.00203683
g13880_i0	6.96239	7.47115	6.78075	8.06268	8.31728	8.10976	-1.06945	0.000471613	0.00223765
g13884_i0	7.61161	8.78089	8.98157	7.41033	7.12034	7.11039	1.35649	0.00221606	0.00862624
g13888_i0	8.41444	8.01655	8.14393	9.3081	9.49254	9.69889	-1.31094	2.33604e-08	2.7363e-07
g13891_i0	0	4.05603	0	10.2113	10.1504	9.45138	-7.57382	1.32306e-10	2.07055e-09
g13893_i0	9.67818	9.06279	9.46522	7.42868	7.47759	7.41544	1.989	7.28288e-15	1.87791e-13
g138_i0	11.7342	11.2506	11.6211	10.4804	10.3699	10.3372	1.15285	1.71093e-08	2.05579e-07
g13902_i0	0	0	3.21567	6.47284	7.68671	6.54429	-5.53374	1.42232e-05	9.84604e-05
g13907_i0	9.00886	8.95654	9.27425	11.82	11.9056	12.3931	-2.97795	3.00777e-32	3.37397e-30
g1390_i0	8.30113	10.6992	9.91969	11.8887	12.6181	11.9662	-2.2574	0.000157909	0.000851192
g13916_i0	2.28268	2.94488	3.68289	8.52455	8.90073	8.57651	-5.76163	1.39624e-33	1.83396e-31
g13922_i0	0	3.46599	3.81014	6.81727	7.14711	6.64913	-3.9189	1.38236e-05	9.59102e-05
g13928_i0	11.4304	10.0986	10.6837	9.61362	9.85524	9.86182	1.05987	0.00710586	0.0232495
g13931_i0	4.51767	4.14977	5.91202	6.89851	6.77606	7.10118	-1.89171	0.00194412	0.00771823
g13934_i0	2.89589	0	0	6.70131	6.47161	5.14138	-5.16709	0.000127976	0.000705684
g13935_i0	14.317	13.7853	14.2753	13.083	13.2147	12.9046	1.07227	3.28639e-06	2.60605e-05
g13944_i0	8.16526	6.87203	3.54331	9.79311	9.66147	9.27627	-2.48743	0.0067034	0.0221687
g13947_i0	0	2.12103	0	8.32024	9.22782	8.6698	-8.54415	8.61015e-19	3.46114e-17
g13948_i0	9.45797	8.61822	9.22084	6.7213	7.526	8.56651	1.34414	0.0145733	0.042214
g13953_i0	0	5.44075	2.52032	9.64535	9.89396	9.34225	-5.66113	6.60944e-07	5.94347e-06
g13959_i0	6.42707	7.55921	7.42237	5.98683	4.75826	5.27843	1.80855	0.00112267	0.00479654
g13962_i0	14.7138	14.1702	14.6881	10.4395	10.3305	12.2015	3.27974	5.94644e-09	7.59642e-08
g13963_i0	2.89589	3.73157	3.54331	8.5555	8.63358	7.4879	-5.00592	2.87802e-19	1.20846e-17
g13965_i0	5.88233	7.14672	6.46983	8.18286	8.45936	9.02186	-2.01502	1.39467e-05	9.67208e-05
g13977_i0	11.8034	11.6998	11.8166	8.74801	8.98725	10.9368	1.85978	0.00243682	0.00935758
g13981_i0	4.87525	4.32075	4.93579	7.41647	7.54625	6.3712	-2.51059	1.60349e-06	1.34429e-05
g13996_i0	9.8948	9.70784	9.93373	7.53976	6.68154	8.18579	2.26014	1.50322e-07	1.51684e-06
g14004_i0	6.31478	7.26665	7.2195	7.57314	8.79465	9.18113	-1.67331	0.00189628	0.0075517
g14009_i0	6.00319	5.1545	0	7.94863	9.60947	10.1366	-4.46078	0.000215389	0.00111865
g14012_i0	0	0	0	6.31081	5.60829	3.99539	-7.74318	2.8601e-06	2.28915e-05
g14015_i0	11.4781	10.0014	10.7556	9.63485	10.0006	9.5221	1.13476	0.00843626	0.0268201
g14016_i0	5.52673	2.94488	4.03524	7.57863	7.71084	6.44586	-2.85814	0.000322581	0.00161585
g14017_i0	2.89589	5.98946	4.93579	8.14636	8.2571	7.4005	-2.93287	0.000150857	0.000816902
g14020_i0	0	0	0	5.83001	6.04784	4.86489	-7.82268	1.17755e-07	1.22027e-06
g14021_i0	14.5026	15.0478	14.9042	13.7175	13.581	14.0975	1.0206	7.25438e-05	0.000426167
g14024_i0	11.7022	10.3771	10.7012	9.90437	9.77883	10.2378	1.05601	0.0117311	0.0353567
g14026_i0	11.4742	10.706	11.3531	9.97994	10.0344	9.97203	1.21991	6.82921e-06	5.07011e-05
g14028_i0	0	2.71884	4.40141	8.031	9.27713	9.06513	-5.77548	1.8008e-09	2.45561e-08
g14042_i0	8.1192	9.1362	7.19639	10.2828	10.5217	10.8054	-2.19285	2.72634e-05	0.000178215
g14045_i0	7.59247	6.46109	5.88337	8.88277	9.0966	8.73973	-2.10066	3.51525e-05	0.00022314
g14046_i0	5.67964	5.44075	5.19094	8.53023	8.70139	7.9445	-3.00712	4.18875e-16	1.24753e-14
g14049_i0	6.57089	10.0386	9.08901	6.25706	6.59343	6.73501	2.61059	0.000834549	0.00370033
g14057_i0	9.32516	8.75129	6.92833	10.2139	10.6134	10.0896	-1.68932	0.00453672	0.0159033
g14058_i0	8.17172	7.65024	7.72657	9.42391	8.85003	8.12801	-1.03071	0.0157373	0.0451131
g14060_i0	10.9392	9.78839	9.69901	8.8559	8.41231	9.06513	1.45925	0.000985895	0.00428606
g14063_i0	1.83883	2.71884	3.38877	6.18693	6.24249	4.98992	-3.32296	2.96831e-05	0.000192234
g14066_i0	9.76621	9.18684	9.54743	8.41224	8.74293	8.35032	1.00897	0.000149986	0.000813044
g1406_i0	6.06002	6.93921	7.08754	9.2662	9.43032	9.01697	-2.49522	5.6034e-12	1.04253e-10
g14070_i0	0	5.64772	4.6932	8.56935	8.91897	9.55114	-4.4404	3.90935e-05	0.00024542
g14074_i0	5.75041	6.44269	6.65075	7.28165	7.33738	7.76368	-1.15504	0.00314775	0.0116285
g14078_i0	9.95972	10.3819	10.3273	9.03225	9.21311	9.28443	1.05629	7.05175e-07	6.30432e-06
g14091_i0	4.81048	4.23779	5.82429	9.43907	9.211	8.53949	-4.04202	1.67044e-14	4.14054e-13
g14093_i0	11.06	11.494	11.8869	8.45763	8.57562	10.0192	2.31637	7.23414e-06	5.33722e-05
g14095_i0	0	2.45068	0	6.43703	5.44526	4.77507	-5.07056	0.000187096	0.000988075
g14101_i0	10.9326	9.46504	10.0751	8.40299	8.87159	9.37701	1.3473	0.00520982	0.0179155
g14115_i0	5.78454	4.61178	4.48007	7.21273	6.49958	6.62363	-1.76391	0.00181281	0.00726448
g14127_i0	3.49938	4.61178	1.75213	6.9246	6.76457	5.90488	-2.9853	0.000417233	0.002017
g1412_i0	12.8981	11.9585	12.4519	10.1872	9.67839	10.9719	2.10874	1.47026e-06	1.2408e-05
g14134_i0	6.78831	7.73586	6.26292	9.36001	9.3091	8.91027	-2.15313	2.77217e-06	2.22684e-05
g14136_i0	0	0	0	8.44266	8.04094	6.71099	-10.0796	2.38871e-13	5.22185e-12
g14137_i0	0	0	0	7.3017	8.05043	7.07319	-9.71631	1.22876e-13	2.81425e-12
g14153_i0	10.4999	9.22772	9.84363	6.7213	6.72957	7.08258	3.10625	2.10043e-14	5.14823e-13
g14156_i0	6.60948	7.53335	6.76513	7.78736	7.97273	8.41864	-1.05956	0.00853618	0.027065
g14169_i0	0	2.12103	0	7.81086	4.50585	7.4737	-6.92746	1.20494e-06	1.02875e-05
g14173_i0	0	0	0	8.706	8.789	7.57031	-10.6336	4.40693e-16	1.30493e-14
g14186_i0	0	0	0	6.6291	7.00797	7.13767	-9.11454	1.43494e-12	2.88263e-11
g14187_i0	0	0	2.79106	6.43703	6.209	4.62891	-4.94058	0.000425911	0.00204992
g14192_i0	2.28268	4.54434	2.52032	9.52117	9.71465	8.88365	-6.02926	8.15878e-19	3.29092e-17
g14193_i0	7.79019	7.26665	7.27572	6.36263	6.45742	6.17447	1.13756	0.000344997	0.0017124
g14198_i0	11.1778	10.7022	10.4953	7.84769	8.51866	8.90498	2.33746	4.3203e-10	6.37794e-09
g14200_i0	7.48242	6.6494	5.40768	7.77785	8.31334	8.42972	-1.46556	0.0125181	0.0372464
g14215_i0	6.511	8.64261	8.38787	5.91923	5.92944	5.49081	2.3321	0.000163339	0.000877386
g14224_i0	10.1888	10.783	10.8632	8.8761	8.8902	9.68662	1.44009	6.02923e-05	0.000361802
g14229_i0	0	2.71884	0	6.22942	5.82276	4.72798	-4.76066	0.000510338	0.00239917
g1422_i0	8.53461	10.499	9.48204	11.4432	10.9141	11.2106	-1.48451	0.00440191	0.0155015
g14231_i0	5.81788	5.19904	5.1434	7.11792	6.82109	7.04464	-1.60709	2.20504e-05	0.000147335
g14235_i0	4.81048	5.74104	2.52032	10.4137	9.53032	9.12997	-4.97819	1.13025e-10	1.77969e-09
g14240_i0	0	0	0	5.81148	5.26142	3.99539	-7.35029	7.34702e-06	5.40493e-05
g14241_i0	8.36455	8.55965	7.70216	10.9328	11.5344	11.1138	-2.96714	3.46675e-19	1.43992e-17
g14243_i0	4.34547	5.1545	3.38877	9.20896	9.31895	8.15497	-4.57169	8.92847e-15	2.2755e-13
g14247_i0	0	2.71884	0	7.42868	7.8368	7.27506	-6.56687	2.25091e-12	4.38985e-11
g14261_i0	0	0	0	5.79272	5.75476	3.41587	-7.47366	1.68538e-05	0.00011486
g14267_i0	5.21261	5.32495	4.03524	7.65335	7.47759	7.25859	-2.54854	6.05657e-08	6.63417e-07
g14271_i0	4.04118	3.14025	4.81959	10.5372	11.6893	11.0855	-7.10911	3.24424e-40	7.22571e-38
g14279_i0	10.9402	10.6237	10.8723	8.39679	9.05479	9.85635	1.59489	0.00015361	0.000830639
g14280_i0	4.87525	0	0	7.83857	8.71039	7.85965	-4.95924	0.00124525	0.00524446
g14282_i0	8.72238	10.7356	10.6458	13.8942	14.268	13.1348	-3.55964	8.36847e-10	1.1897e-08
g14287_i0	2.28268	3.60488	2.18676	6.9332	8.3212	8.56985	-5.44638	1.45255e-13	3.29245e-12
g14288_i0	10.4058	9.23576	9.87308	6.85394	7.28208	7.28323	2.77133	9.07169e-13	1.84899e-11
g14297_i0	4.87525	5.7106	4.48007	7.16245	6.753	6.51685	-1.74669	0.000710485	0.00322182
g14304_i0	8.00805	7.58461	8.20889	7.01643	7.10221	6.58451	1.04349	0.00140714	0.00583669
g14311_i0	3.79556	0	3.68289	6.51924	6.68154	4.86489	-3.16391	0.0068517	0.0225765
g14315_i0	5.5665	8.07746	6.82663	8.60205	9.41571	9.11174	-1.92034	0.00348355	0.0127011
g1431_i0	11.493	11.9011	11.8936	13.2709	12.6125	12.6239	-1.09547	0.000128186	0.000706588
g14337_i0	4.87525	5.82869	4.55467	8.89162	8.67709	9.12316	-3.7482	6.66994e-18	2.41185e-16
g14346_i0	10.6556	10.6449	10.7576	9.43151	9.50121	9.87943	1.07046	1.66891e-07	1.67305e-06
g14347_i0	6.82156	8.0351	8.03741	9.27299	9.43576	9.43864	-1.65506	3.42609e-05	0.000218112
g14350_i0	13.8376	14.8492	14.592	12.6524	13.0861	11.9697	1.84672	7.58606e-06	5.54627e-05
g14353_i0	3.65506	5.40317	3.81014	9.33915	8.85545	8.06309	-4.37536	1.00758e-11	1.81742e-10
g14359_i0	5.40038	4.14977	4.3182	6.03553	5.86639	6.73501	-1.56902	0.00957651	0.029816
g14362_i0	0	3.84802	2.52032	6.12827	6.17471	5.83992	-3.42038	0.000913433	0.00401419
g14364_i0	12.7017	11.739	12.1182	10.8325	10.9526	11.3552	1.17719	0.00046838	0.00222575
g14365_i0	10.5241	10.929	10.894	9.63221	9.80288	9.73357	1.07037	5.98282e-08	6.56743e-07
g14370_i0	0	0	0	7.47061	7.20772	6.81605	-9.36637	3.26736e-13	7.02276e-12
g14371_i0	5.60521	5.44075	4.75778	7.69941	7.54625	5.77189	-1.94353	0.0029976	0.0111651
g14372_i0	0	0	2.79106	6.94174	6.15726	2.17549	-5.04475	0.00463267	0.0162101
g14387_i0	0	0	0	7.21977	9.79303	9.73952	-11.4839	2.02772e-15	5.59462e-14
g14389_i0	0	0	0	6.43703	6.48566	4.94943	-8.2754	2.60893e-08	3.03054e-07
g14394_i0	6.19302	8.45795	7.85019	10.8342	11.2437	10.4494	-3.11202	8.82506e-08	9.36627e-07
g14400_i0	0	0	0	5.8483	5.52907	4.90778	-7.63357	1.96146e-07	1.93602e-06
g14401_i0	5.67964	5.28419	6.8115	14.0247	12.707	12.3493	-7.1617	2.83319e-32	3.2015e-30
g14409_i0	0	0	1.75213	6.32394	3.8106	5.46232	-5.82925	0.000153083	0.000828081
g14413_i0	8.49909	6.96523	7.07493	9.57981	9.75001	9.73208	-2.00104	4.65103e-05	0.000286711
g14414_i0	10.0728	11.8505	11.708	9.6904	9.54549	9.74397	1.7404	0.000348162	0.00172487
g14415_i0	11.5071	12.1365	12.0673	8.8694	8.68015	10.2134	2.50476	3.0708e-07	2.92754e-06
g14416_i0	2.89589	5.54794	0	7.8294	9.04058	9.04125	-4.60833	0.000146241	0.000794146
g14425_i0	6.73695	9.23843	7.19639	8.35902	10.0546	11.2944	-2.19023	0.0131322	0.0387882
g14428_i0	2.28268	1.69304	2.79106	5.97023	4.4496	4.34665	-3.09066	0.00138601	0.00576148
g14431_i0	7.66754	7.62597	7.80506	8.8761	9.24238	8.79504	-1.28699	7.44555e-08	8.01283e-07
g14437_i0	4.59663	6.24446	6.71722	10.1435	10.0652	9.28239	-3.80061	4.91845e-11	8.08414e-10
g14438_i0	4.67149	3.46599	2.18676	8.57759	8.2571	7.91851	-4.61703	2.24769e-12	4.38913e-11
g14445_i0	0	0	0	6.90726	4.89091	5.51875	-8.19161	1.96128e-07	1.93602e-06
g14446_i0	2.62162	0	0	6.01948	8.48408	8.03434	-7.1021	1.24406e-08	1.5234e-07
g14456_i0	10.2265	11.269	11.1776	9.35042	9.69058	9.64127	1.39459	7.03273e-05	0.000415137
g14457_i0	11.2536	9.31377	9.79638	7.81086	7.96271	8.92861	2.0486	0.000802511	0.00358622
g14458_i0	5.35568	7.21337	6.285	7.80151	8.59195	8.862	-2.01638	0.000577482	0.00268119
g14470_i0	8.13251	9.11602	8.51006	10.0107	9.96591	9.78481	-1.2811	9.39019e-05	0.000536064
g14473_i0	4.34547	2.71884	3.68289	6.75077	6.25895	6.73501	-2.98204	6.41948e-07	5.7828e-06
g14481_i0	11.6348	9.0718	9.85474	7.44078	7.29011	8.35807	2.82415	6.09426e-05	0.000364991
g14483_i0	4.34547	2.45068	0	12.3408	12.4191	11.948	-9.28171	1.62805e-29	1.49819e-27
g14494_i0	2.62162	1.69304	2.52032	11.8912	10.7979	9.68662	-9.05633	6.83372e-32	7.09599e-30
g14499_i0	0	3.73157	2.52032	7.01643	7.4055	6.67419	-4.5261	6.32738e-07	5.70988e-06
g14501_i0	3.32484	3.73157	2.79106	7.20566	7.63089	5.7005	-3.85551	1.44641e-07	1.46432e-06
g14504_i0	9.28996	7.84499	8.28207	5.52354	5.84474	6.71099	2.50513	7.71419e-06	5.63459e-05
g14509_i0	0	0	0	6.9246	7.26588	6.20918	-9.03768	1.81162e-11	3.16015e-10
g1450_i0	2.28268	0	0	9.47041	9.60626	9.18549	-9.16714	1.06473e-24	7.17667e-23
g14513_i0	4.51767	7.18043	7.52797	10.4687	10.4634	9.69583	-3.38542	1.96504e-06	1.62446e-05
g14514_i0	5.75041	6.75758	4.48007	8.38117	8.67709	9.54266	-3.03233	3.91908e-06	3.06038e-05
g14517_i0	7.89544	7.89998	8.75909	9.62427	9.46797	8.56651	-1.04637	0.0169956	0.0480301
g1451_i0	10.9317	10.7375	10.9701	10.2853	9.44118	9.59281	1.06172	0.000491131	0.00232237
g14521_i0	4.251	2.71884	3.21567	6.57521	5.75476	5.74849	-2.66194	0.000130895	0.000720225
g14552_i0	7.88761	8.55538	6.92833	9.35842	9.64434	8.94414	-1.41068	0.00368771	0.0133222
g14559_i0	8.77425	10.2728	8.798	9.62295	10.9956	12.2577	-1.86712	0.0104767	0.0321819
g14564_i0	0	3.46599	4.03524	6.79858	6.96849	8.82332	-4.74643	1.106e-05	7.82547e-05
g14568_i0	9.12662	8.31856	8.1973	10.3493	10.4775	10.5357	-1.85032	1.90365e-08	2.26259e-07
g14573_i0	0	0	0	6.66049	6.08524	3.82683	-8.09596	1.60513e-06	1.34429e-05
g14574_i0	3.65506	4.05603	3.54331	6.83573	7.98267	7.32339	-3.78612	2.92017e-12	5.63075e-11
g14584_i0	5.10868	5.36459	5.48602	7.48821	9.07585	8.3542	-3.14878	1.10291e-09	1.5465e-08
g14586_i0	4.51767	4.61178	4.81959	6.2154	5.73135	5.40359	-1.20169	0.0152214	0.0437729
g14587_i0	5.26189	3.73157	4.40141	11.8881	11.6965	10.5468	-6.95384	5.38829e-37	8.80928e-35
g1458_i0	8.16526	8.54679	6.8416	9.85661	9.23823	9.19202	-1.45119	0.00411705	0.0146528
g14597_i0	8.86476	8.94678	9.26594	6.24331	6.78745	8.09127	1.78717	0.00104441	0.00450857
g14599_i0	0	4.23779	2.52032	12.4642	11.8769	10.8638	-8.94302	1.08691e-23	6.73532e-22
g1459_i0	14.4191	14.5017	14.821	12.7631	12.8527	13.3837	1.56463	3.1627e-09	4.17922e-08
g145_i0	8.7002	6.63326	6.88562	13.0475	12.9231	12.195	-5.05345	1.38321e-16	4.41938e-15
g14601_i0	8.95743	8.9533	8.60965	12.1843	12.1014	11.4042	-3.09028	2.98149e-25	2.09221e-23
g14606_i0	0	2.94488	0	7.54538	6.97846	6.78187	-5.92563	5.4834e-08	6.05815e-07
g14614_i0	5.5665	2.71884	3.54331	11.278	11.5711	10.7593	-6.86637	1.38665e-21	7.10336e-20
g14638_i0	6.82156	6.54974	6.34927	7.60576	7.68061	7.66086	-1.07233	6.07341e-05	0.000363884
g14640_i0	0	2.71884	3.54331	6.49622	6.29132	6.30856	-3.90092	1.3271e-05	9.24519e-05
g14641_i0	0	0	0	6.59701	8.21132	7.52281	-9.76601	1.16085e-12	2.3412e-11
g14646_i0	4.67149	2.45068	3.21567	8.66015	9.0828	8.44436	-5.13394	2.05483e-16	6.4315e-15
g14648_i0	3.79556	4.23779	1.75213	5.93643	6.08524	5.74849	-2.43908	0.00168227	0.00679987
g14649_i0	0	0	0	7.35384	7.2495	6.97576	-9.37854	1.24747e-13	2.85284e-12
g14650_i0	3.92359	2.71884	2.79106	6.76046	6.24249	5.27843	-3.11086	3.30524e-05	0.000211646
g14652_i0	10.7065	11.0973	11.2642	9.38841	9.65837	10.1489	1.27554	3.09414e-05	0.000199374
g14656_i0	0	0	0	7.87471	8.06454	6.38644	-9.78913	1.8198e-12	3.59007e-11
g14658_i0	2.89589	3.84802	4.6932	6.51924	7.68061	7.27506	-3.32177	3.80374e-07	3.56671e-06
g14659_i0	0	0	0	6.71134	6.45742	6.24307	-8.65404	4.23794e-11	7.03325e-10
g14664_i0	11.6083	11.665	11.993	10.4936	10.807	10.4385	1.17721	6.1051e-08	6.68256e-07
g1466_i0	8.51949	9.51434	9.19484	10.4098	10.1101	10.065	-1.07115	0.00125634	0.00528681
g14675_i0	8.26532	9.17852	8.66542	9.03425	10.0523	9.97076	-1.00274	0.0157348	0.0451131
g14676_i0	7.51328	7.81669	7.2976	8.35902	8.6617	9.29254	-1.27008	0.000533189	0.00249438
g14679_i0	0	0	0	5.67469	4.71118	4.21622	-7.13991	1.24912e-05	8.73362e-05
g14687_i0	4.43414	6.66536	5.91202	8.03899	9.1148	9.79912	-3.23856	3.27772e-06	2.60052e-05
g14699_i0	3.12625	4.47359	2.79106	8.11271	7.98762	8.06309	-4.49666	7.38935e-17	2.43168e-15
g14702_i0	0	3.3123	0	6.74101	6.13959	5.34237	-4.56646	0.00126043	0.00530009
g14703_i0	3.32484	0	0	7.04049	5.65878	5.7005	-4.70636	0.00118369	0.00501406
g14708_i0	3.65506	4.79703	0	8.53306	8.43422	7.8651	-4.61941	3.88792e-06	3.0376e-05
g14714_i0	11.2025	10.7921	11.15	9.81885	9.91229	9.77326	1.22416	2.63775e-10	4.01356e-09
g14723_i0	9.48417	9.98878	10.2508	11.308	11.2576	10.5695	-1.14085	0.000728778	0.00329408
g14724_i0	10.2527	10.1842	10.8109	9.53535	9.32286	9.39408	1.02503	7.87824e-05	0.000457915
g14728_i0	0	0	0	5.61184	4.93254	4.46626	-7.22539	3.88329e-06	3.03553e-05
g14737_i0	11.4657	10.7637	11.657	10.2253	10.2045	10.2924	1.1029	0.000185232	0.000979914
g14739_i0	0	3.46599	0	9.64011	9.33844	8.44072	-7.44328	4.34328e-12	8.17984e-11
g1473_i0	0	1.08181	0	10.2262	10.8484	9.59445	-11.5357	1.15298e-19	5.03381e-18
g14740_i0	2.89589	0	0	8.40299	7.10221	11.7029	-9.22382	1.79332e-05	0.000121569
g14742_i0	4.04118	4.79703	4.99056	6.28419	6.47161	6.57123	-1.81875	6.27847e-05	0.000374854
g14744_i0	4.67149	7.10051	4.62559	6.96707	8.18572	8.30691	-1.98241	0.0167557	0.0474658
g14748_i0	3.49938	3.3123	4.40141	13.1447	13.1929	12.3423	-9.22801	2.26655e-91	3.87026e-88
g14749_i0	13.0406	12.244	12.8332	10.8738	10.6988	10.671	1.99337	3.32817e-13	7.13351e-12
g14754_i0	4.04118	5.80006	3.01893	6.56419	7.23294	6.43124	-2.08253	0.0120349	0.0360672
g14757_i0	9.56983	10.9132	9.25759	11.9653	12.1043	12.0535	-1.93944	5.48957e-05	0.000332796
g14759_i0	6.511	6.75758	6.82663	9.30645	9.33844	9.83011	-2.81809	8.02043e-24	5.09331e-22
g1475_i0	10.924	12.2556	10.6971	13.0762	12.9144	12.9325	-1.50937	0.00115188	0.00490634
g1476_i0	14.0233	13.4289	14.145	12.5658	12.6927	12.0807	1.42857	2.38294e-06	1.93557e-05
g14772_i0	7.49278	7.71301	7.5372	8.64192	8.70139	8.6698	-1.08978	9.80517e-09	1.21816e-07
g14780_i0	7.42949	8.36816	5.96769	9.52544	9.31895	9.31064	-1.83531	0.00217201	0.00848271
g14792_i0	5.35568	5.32495	5.96769	7.6271	7.57283	7.23352	-1.9295	1.30714e-07	1.33921e-06
g14794_i0	0	2.71884	0	6.17249	7.18206	4.72798	-5.39617	0.000125364	0.000692023
g14798_i0	8.88849	13.1136	12.1565	12.8571	14.7073	15.2806	-2.41189	0.0103283	0.0317897
g1479_i0	9.93144	10.5927	11.168	9.74633	9.86199	9.26187	1.00538	0.0114118	0.0345568
g14803_i0	5.97391	5.6795	5.56031	8.14266	8.1814	7.64193	-2.28417	8.18954e-12	1.49296e-10
g14804_i0	3.49938	1.08181	4.40141	7.40416	7.7463	5.94661	-3.81445	6.40632e-05	0.00038086
g14807_i0	0	0	0	5.91923	4.12983	4.62891	-7.24342	1.6185e-05	0.000110695
g14810_i0	5.97391	4.23779	4.62559	11.6479	11.1629	10.1556	-6.01051	2.46913e-23	1.49982e-21
g14813_i0	8.77425	9.04765	8.438	9.93678	9.89528	9.69736	-1.07376	1.35884e-05	9.44917e-05
g14818_i0	13.9988	12.982	13.4734	12.5694	12.7094	12.1524	1.04831	0.0022241	0.00864658
g14822_i0	3.49938	6.38603	4.99056	8.40299	8.97733	10.2985	-4.08073	5.99237e-07	5.42668e-06
g14823_i0	7.61161	7.76578	7.39217	8.43964	9.45553	9.27831	-1.52713	3.0268e-05	0.000195579
g14830_i0	6.62839	5.64772	6.09811	8.26003	8.24888	7.41544	-1.86224	3.13489e-05	0.000201746
g14832_i0	5.26189	4.73789	2.79106	7.14776	7.51918	7.17327	-2.76123	4.36715e-05	0.000271132
g14833_i0	0	0	0	6.81727	7.10221	5.6759	-8.82221	3.81191e-10	5.64912e-09
g14834_i0	2.62162	4.73789	3.01893	6.57521	6.17471	5.24537	-2.40817	0.00439199	0.0154772
g14838_i0	2.62162	0	0	5.93643	5.84474	8.38867	-6.49471	4.62391e-06	3.55479e-05
g14848_i0	13.7052	13.7033	14.1691	10.2453	10.5097	11.1144	3.20707	1.08194e-23	6.73168e-22
g14850_i0	11.2748	10.278	10.043	9.25253	9.10345	9.44229	1.3646	0.000665319	0.00304576
g14863_i0	3.12625	0	0	7.10276	7.86395	7.95476	-6.36276	7.47016e-09	9.38642e-08
g14865_i0	1.83883	2.12103	3.01893	7.2749	8.67096	9.2986	-6.50649	7.46456e-17	2.45118e-15
g14880_i0	3.32484	0	0	6.74101	5.77778	5.24537	-4.47306	0.00247668	0.0094893
g14887_i0	9.70293	9.35126	9.90015	8.26003	8.07388	8.94929	1.19262	0.000565978	0.00263415
g14897_i0	9.68045	11.0728	10.4212	8.77694	9.03342	9.82593	1.21805	0.0111136	0.0337872
g14902_i0	8.30701	7.04058	7.7897	5.42949	5.94986	5.10498	2.28939	3.96252e-06	3.0896e-05
g14905_i0	7.06314	9.53186	8.17382	9.7512	11.0463	11.0247	-2.12386	0.00177636	0.00713701
g14910_i0	5.71546	5.1545	5.04332	7.34098	7.97273	6.80475	-2.14646	1.25818e-05	8.79298e-05
g14932_i0	7.94909	7.56772	6.14715	9.63617	9.79162	8.92077	-2.10054	8.85734e-05	0.00050943
g14934_i0	5.35568	2.71884	0	9.65447	9.88471	8.3268	-5.51275	2.79094e-06	2.23975e-05
g14944_i0	3.49938	5.28419	4.55467	6.73119	7.36044	6.54429	-2.3432	0.000149847	0.000812579
g14948_i0	10.9599	10.6277	10.9295	9.39465	9.6738	9.81751	1.2088	2.54846e-08	2.96702e-07
g14949_i0	6.16738	7.97233	6.46983	9.1006	8.71039	8.94157	-1.83203	0.000984255	0.00428014
g1494_i0	4.04118	2.45068	2.52032	6.84486	6.76457	6.06504	-3.56115	3.7792e-07	3.55004e-06
g14952_i0	4.87525	8.90706	8.14996	8.60205	10.9894	10.9034	-2.45447	0.00982429	0.0304763
g14954_i0	0	0	0	6.78915	7.05586	6.13891	-8.88286	3.30297e-11	5.57802e-10
g14968_i0	12.5852	13.6396	13.4903	14.6333	14.4164	14.772	-1.30708	0.000116587	0.00064823
g1496_i0	8.73552	8.74379	8.28207	10.8087	10.2484	10.107	-1.82131	2.09155e-09	2.83198e-08
g14973_i0	7.68572	7.86586	7.76635	9.34238	9.13946	8.68529	-1.31057	1.66604e-06	1.39227e-05
g14976_i0	2.62162	4.90851	3.38877	8.36539	7.85856	6.95546	-3.95795	1.49492e-07	1.51045e-06
g14978_i0	0	2.71884	0	7.07196	6.68154	6.22622	-5.741	2.00281e-07	1.97176e-06
g14983_i0	11.2627	10.2793	11.0187	5.90182	7.09306	9.87268	2.35184	0.0106477	0.0326289
g1498_i0	4.99668	0	2.79106	12.3433	12.4481	11.0422	-8.4612	4.49557e-16	1.32861e-14
g14993_i0	10.7121	13.8725	13.4262	14.1162	15.4948	15.7658	-2.11183	0.00601894	0.0202509
g14994_i0	0	0	0	12.2853	11.6694	10.6396	-13.866	1.80662e-26	1.38821e-24
g14998_i0	0	0	0	8.5387	8.36368	7.64826	-10.4137	3.18604e-16	9.75359e-15
g15003_i0	8.7995	6.72749	8.14393	6.73119	6.59343	6.67419	1.46041	0.0108224	0.0330521
g15004_i0	9.36236	7.48021	8.08852	6.70131	7.28208	7.21656	1.44761	0.0111937	0.0339835
g15005_i0	7.85587	7.47115	7.97766	6.05141	6.00944	6.55782	1.56918	3.04406e-06	2.42641e-05
g1500_i0	13.2488	12.2733	12.8399	12.0043	11.6217	11.5258	1.10895	0.000749704	0.00337082
g1501_i0	12.9698	12.1407	12.5871	10.8169	11.8514	11.4571	1.16976	0.00187631	0.00748576
g15022_i0	10.7547	11.2353	11.5843	10.0916	9.97963	10.3654	1.07668	0.000263008	0.00133882
g15025_i0	0	3.60488	3.54331	7.97384	8.12416	6.32448	-4.78727	1.04537e-06	8.98941e-06
g15027_i0	0	0	0	6.40031	6.78745	5.88355	-8.57278	2.82379e-10	4.27127e-09
g15040_i0	16.6332	15.3994	16.0306	14.5897	14.4053	13.7892	1.80754	8.3989e-06	6.07408e-05
g15047_i0	0	2.94488	0	6.6291	7.58594	7.16445	-5.96531	6.52571e-08	7.10752e-07
g15050_i0	6.5512	5.64772	6.39059	5.16343	3.97903	4.62891	1.60952	0.00471304	0.0164576
g15052_i0	14.1471	14.4288	14.7748	13.2983	13.4736	13.3945	1.08265	2.40975e-06	1.95632e-05
g15063_i0	4.81048	6.0636	3.68289	7.06416	7.23294	6.69883	-1.87481	0.00719457	0.0234997
g15072_i0	9.65992	11.2056	10.1416	12.1325	11.8483	11.6926	-1.41799	0.0016717	0.00676426
g15080_i0	10.3641	8.89018	9.33635	6.17249	6.17471	7.87053	2.69866	3.25249e-05	0.000208624
g15081_i0	0	0	1.75213	5.86636	4.33005	4.40769	-5.3456	0.000397698	0.00193596
g15082_i0	2.89589	0	0	9.82694	8.71636	7.53654	-7.92531	8.40674e-12	1.53074e-10
g15083_i0	1.19447	0	0	6.14316	6.48566	5.6759	-7.34296	4.92305e-08	5.47053e-07
g15095_i0	0	2.71884	0	5.93643	5.08803	6.32448	-4.90947	0.000169247	0.000904377
g15097_i0	8.02242	8.46252	9.1444	9.85548	10.0745	9.44047	-1.19731	0.00209539	0.0082364
g15107_i0	8.24708	10.2935	9.6949	10.1872	11.7466	11.6363	-1.70615	0.00647138	0.0215218
g15119_i0	5.52673	7.88643	6.34927	9.27129	9.13723	8.71579	-2.14397	0.000833675	0.00369752
g15121_i0	4.99668	3.84802	3.92707	6.53061	6.58039	6.3712	-2.20363	2.42554e-05	0.000160671
g15123_i0	3.49938	2.71884	4.13585	7.10276	7.44918	5.94661	-3.51712	4.17084e-07	3.88645e-06
g15132_i0	4.93725	6.11098	5.23697	13.8232	14.2514	12.7558	-8.24535	3.4458e-58	2.40705e-55
g15134_i0	8.55453	9.28565	8.95428	11.8675	12.605	11.9283	-3.21411	1.13505e-21	5.93314e-20
g15140_i0	0	0	0	5.8842	7.06525	6.22622	-8.64977	5.76122e-10	8.39227e-09
g15142_i0	7.65837	9.01998	8.85076	11.7872	11.6855	10.9845	-2.90666	7.38128e-11	1.19406e-09
g15146_i0	7.99353	9.19785	8.46726	10.6187	12.0601	12.4221	-3.24671	3.79903e-09	4.96881e-08
g15154_i0	6.03189	5.74104	4.93579	7.14776	7.92711	7.94964	-2.10375	7.94952e-06	5.78996e-05
g15157_i0	3.65506	4.05603	0	6.55308	6.209	5.14138	-2.87733	0.0116502	0.0351696
g15167_i0	11.8313	10.3807	10.7347	9.90219	10.2709	9.85772	1.09906	0.0133051	0.0392162
g15169_i0	10.1615	8.71724	9.96655	8.44266	8.21554	8.11434	1.4791	0.000727146	0.00328863
g15171_i0	8.48877	7.43437	8.44782	6.11322	6.06666	6.35579	2.02922	7.46158e-07	6.61301e-06
g15174_i0	13.8599	13.5043	13.854	12.1946	12.199	12.1696	1.56106	8.59044e-20	3.79362e-18
g15176_i0	11.7183	11.738	11.4793	9.84981	9.49428	11.209	1.26575	0.0105956	0.0325015
g15180_i0	0	0	0	6.53061	6.59343	6.34022	-8.66238	2.58512e-11	4.45382e-10
g15186_i0	9.57228	10.7431	10.5223	8.59394	9.04058	9.68354	1.18703	0.00845499	0.0268463
g15190_i0	0	3.3123	4.13585	7.98215	8.5887	7.9027	-5.08856	2.92211e-09	3.88805e-08
g15204_i0	6.03189	5.80006	4.75778	9.64666	9.90577	9.20926	-4.01814	6.18035e-21	2.96811e-19
g15207_i0	4.51767	4.96118	3.38877	7.79681	7.64974	6.8384	-3.11742	8.07644e-08	8.62534e-07
g15208_i0	0	0	0	6.18693	5.65878	0.910233	-7.53563	0.000653084	0.00299689
g15213_i0	7.00643	7.54202	5.99473	8.29379	8.19857	7.97002	-1.18631	0.0115193	0.0348343
g15216_i0	8.17815	8.89018	7.64356	6.06711	5.58236	7.55015	1.68376	0.010352	0.0318561
g15226_i0	0	0	0	7.87471	8.19857	7.4879	-10.0629	1.84117e-15	5.09822e-14
g15231_i0	3.92359	3.14025	0	6.08264	6.15726	6.30856	-3.29933	0.00114086	0.00486478
g15232_i0	0	3.3123	0	6.18693	5.68338	4.6793	-4.0191	0.00818388	0.0261802
g15233_i0	9.82068	10.1463	10.5848	12.0356	12.3937	11.5885	-1.82556	5.03466e-08	5.58647e-07
g15239_i0	0	0	0	5.98683	6.78745	6.51685	-8.63656	1.2875e-10	2.01695e-09
g1523_i0	13.3263	13.1329	13.4695	11.6156	11.4509	12.2133	1.51798	7.59176e-08	8.14736e-07
g15240_i0	0	1.08181	1.12716	5.8842	5.19455	3.53009	-5.46816	0.000168684	0.000901994
g15241_i0	0	0	0	5.8842	4.71118	4.07282	-7.23357	1.60054e-05	0.000109759
g15245_i0	12.1122	11.7821	11.2502	8.67815	9.05479	10.3673	2.20035	2.43741e-05	0.000161318
g15250_i0	0	2.71884	0	7.41647	8.47706	6.62363	-6.75453	4.79762e-09	6.19059e-08
g15254_i0	15.2226	14.7415	15.2611	14.1414	14.1955	12.5348	1.29447	0.00689445	0.0226882
g1525_i0	8.82432	9.05069	8.33064	10.228	9.8348	9.39031	-1.09418	0.0016215	0.0065837
g15267_i0	0	5.74104	5.91202	7.02449	9.2872	8.19448	-3.2241	0.0100135	0.0309632
g15268_i0	4.34547	2.45068	3.01893	6.22942	6.753	5.46232	-2.86995	0.000252816	0.00129509
g15272_i0	8.68673	8.05946	8.33064	9.8956	9.92395	9.139	-1.31711	0.000122159	0.000675546
g15277_i0	0	0	0	7.11792	8.48757	8.70671	-10.4349	1.15675e-14	2.92383e-13
g15278_i0	7.14423	7.2977	7.13694	6.11322	6.55395	5.3733	1.11426	0.00924262	0.0288935
g15290_i0	6.21821	10.1966	6.96981	11.3797	13.5497	13.0861	-4.09046	4.96561e-05	0.000304393
g15294_i0	9.04802	8.33861	9.0444	7.04049	7.12932	7.35473	1.67258	1.15479e-07	1.19992e-06
g15298_i0	0	0	0	7.47061	7.07458	6.02663	-9.15026	4.07711e-11	6.77374e-10
g15299_i0	2.62162	0	0	6.94174	6.83213	5.65087	-5.84229	1.26787e-06	1.08128e-05
g15303_i0	0	0	0	10.7295	10.995	9.50997	-12.7258	1.08165e-22	6.24918e-21
g15306_i0	6.82156	5.47737	5.88337	9.24565	9.32677	9.05801	-3.06191	5.34094e-13	1.11521e-11
g15310_i0	0	0	0	6.18693	6.85397	5.8176	-8.51963	7.33707e-10	1.0538e-08
g15311_i0	0	2.71884	0	5.98683	5.98986	5.43325	-4.86236	9.37903e-05	0.000535626
g15317_i0	10.1353	10.6379	10.6275	8.80297	9.30712	9.47118	1.26658	1.53759e-05	0.000105868
g15322_i0	7.02082	6.08748	5.79381	7.80151	7.7979	7.46654	-1.31013	0.00340218	0.0124517
g15330_i0	7.47199	7.91341	7.65208	10.5223	10.9271	10.159	-2.88472	1.49114e-21	7.60834e-20
g15336_i0	8.74855	8.02276	8.71098	6.51924	7.12034	7.22506	1.55232	2.72622e-05	0.000178215
g15340_i0	11.2429	11.9479	11.3452	13.2489	13.5971	13.9222	-2.06877	4.24247e-11	7.03325e-10
g15343_i0	6.21821	8.61412	6.73336	10.61	11.4766	11.9826	-3.8908	2.35289e-08	2.75059e-07
g15344_i0	5.48583	7.64219	6.04735	10.3787	10.4968	9.61886	-3.53002	1.40519e-08	1.70442e-07
g15356_i0	9.63675	9.15045	9.54971	8.15741	8.40123	7.83208	1.31444	2.19856e-06	1.7999e-05
g15360_i0	10.9757	10.5664	10.9726	9.77171	9.78168	9.76307	1.07911	3.14124e-08	3.61337e-07
g15365_i0	3.65506	5.61522	3.21567	12.9684	13.2405	12.2768	-8.3741	1.31104e-36	2.07712e-34
g15367_i0	0	0	0	9.85886	10.026	9.00467	-11.8787	5.44509e-21	2.63975e-19
g15378_i0	7.68572	10.4652	9.56558	13.4077	12.6841	12.4402	-3.27602	8.72208e-07	7.5815e-06
g15384_i0	4.59663	2.12103	3.38877	6.54189	5.32534	5.24537	-2.2343	0.0129518	0.0383365
g15385_i0	9.63675	10.2624	8.80183	6.34985	6.9982	8.00501	2.41415	3.24227e-05	0.000208134
g15386_i0	5.60521	3.84802	3.01893	5.95343	6.22584	7.19074	-2.04236	0.0167915	0.0475496
g15389_i0	12.1322	13.0781	13.0953	11.6328	11.817	11.2106	1.25803	0.000409444	0.00198564
g1538_i0	9.91227	11.2192	9.91262	11.8272	13.0184	13.9859	-2.70792	1.7945e-05	0.000121595
g15393_i0	6.73695	6.34698	6.96981	8.35583	8.38633	8.49447	-1.71731	4.17725e-10	6.17269e-09
g15403_i0	17.8962	17.9316	18.3851	16.8742	17.0819	15.6818	1.42515	0.000647243	0.00297364
g15408_i0	9.78319	9.23843	9.3284	8.09367	8.56573	8.20741	1.16966	2.95519e-05	0.000191464
g15421_i0	12.468	12.1486	12.3626	8.02297	7.48461	9.52555	3.72117	1.71318e-11	2.99525e-10
g15423_i0	10.1237	10.0584	10.4287	6.29756	6.90715	8.38488	2.74784	1.7911e-06	1.48948e-05
g15424_i0	0	0	0	5.0094	5.63376	3.63593	-7.11392	3.25749e-05	0.000208849
g15434_i0	8.398	8.74379	8.29845	10.2192	10.0733	9.56125	-1.48712	2.36977e-07	2.3079e-06
g15436_i0	2.89589	3.3123	4.3182	7.70945	7.44918	6.38644	-3.75625	1.27521e-08	1.56031e-07
g15437_i0	4.1499	5.64772	5.73086	7.38549	6.6937	7.78684	-2.04636	0.000616029	0.00284043
g15438_i0	10.2435	8.71341	9.96996	8.33003	8.31728	8.70062	1.32035	0.00359548	0.0130535
g15449_i0	11.0661	10.4094	10.865	9.7304	9.54214	9.58787	1.18374	1.76696e-06	1.4718e-05
g15454_i0	13.8591	14.1795	14.2795	12.4388	12.0181	12.7807	1.67138	2.20508e-09	2.97522e-08
g15457_i0	0	2.12103	0	5.75444	7.51918	6.54429	-6.55009	8.09424e-08	8.63835e-07
g15463_i0	10.4649	11.2506	11.4918	10.1173	10.0593	9.96189	1.08459	0.000842951	0.00373651
g15469_i0	5.52673	5.36459	6.12284	7.59497	7.16469	6.51685	-1.46723	0.00232898	0.00900875
g1546_i0	8.79113	9.5427	8.99168	10.9237	10.5353	10.1478	-1.42693	2.93969e-05	0.00019054
g15477_i0	6.5512	6.96523	7.36133	5.38006	4.97301	5.54616	1.70325	4.90282e-05	0.000300905
g15478_i0	8.39248	9.03848	8.95772	11.0186	10.952	10.1623	-1.93828	3.23449e-08	3.70676e-07
g15490_i0	4.81048	4.32075	4.03524	9.24219	8.6555	7.61629	-4.29412	2.50146e-14	6.04872e-13
g15501_i0	8.63155	7.0159	6.19458	9.98821	10.4073	9.67425	-2.4195	0.000196666	0.00103012
g15508_i0	5.78454	4.14977	4.93579	6.95023	6.54055	7.05422	-1.79256	0.00145164	0.00598085
g15510_i0	0	0	0	6.50778	6.1217	4.94943	-8.16087	4.0073e-08	4.52825e-07
g15518_i0	6.60948	8.31856	8.01116	8.3999	10.1304	10.4862	-2.10401	0.00151914	0.0062157
g1551_i0	12.5193	12.3322	12.8614	11.1544	11.4678	11.505	1.2042	2.50311e-07	2.42241e-06
g15529_i0	15.7709	16.1753	16.6631	15.3082	14.7893	12.7627	1.62365	0.00917196	0.0287178
g15532_i0	4.59663	6.28635	6.78075	10.1646	10.0416	9.27422	-3.7497	1.96283e-10	3.0286e-09
g15533_i0	7.13103	9.9156	8.31463	11.6561	11.5049	10.5993	-2.43374	0.000541693	0.00253109
g15534_i0	8.53461	8.18655	8.22611	11.1232	11.784	11.0655	-3.04279	2.00328e-24	1.31566e-22
g15541_i0	12.2116	13.5815	13.577	12.0921	11.9928	11.0971	1.4589	0.00223777	0.00869095
g15544_i0	8.65018	8.27762	8.80183	7.47061	7.8147	7.18203	1.0845	0.000418338	0.00202107
g15551_i0	3.32484	0	2.79106	6.81727	6.77606	7.57031	-4.79847	3.78845e-08	4.29572e-07
g15553_i0	0	0	0	6.34985	7.02732	6.58451	-8.8534	1.82436e-11	3.17878e-10
g15556_i0	13.5959	12.912	13.4993	12.062	12.3799	12.148	1.16299	9.27927e-06	6.65751e-05
g15563_i0	7.6305	7.35787	7.11245	8.85138	10.0907	9.9846	-2.36471	2.03572e-08	2.41024e-07
g15564_i0	4.74266	5.80006	5.1434	8.0149	8.89284	8.11434	-3.12923	3.28715e-11	5.56354e-10
g15566_i0	9.59409	9.53186	9.23225	8.01894	8.27339	8.61585	1.14083	1.72441e-05	0.00011726
g15569_i0	8.1125	7.93332	6.19458	8.61011	9.94952	9.95551	-2.00231	0.00126041	0.00530009
g15580_i0	0	6.58373	4.13585	8.52455	10.3188	9.55452	-4.42227	0.00052083	0.00244251
g15583_i0	0	3.3123	0	7.00016	7.13824	7.11954	-5.471	3.71362e-06	2.91922e-05
g15584_i0	5.05377	5.54794	5.28158	6.56419	7.23294	8.48033	-2.36816	0.000142632	0.000776744
g15600_i0	5.44374	5.32495	3.92707	6.25706	6.76457	7.31545	-1.8336	0.00261739	0.0099417
g15604_i0	9.62267	10.6778	10.5658	8.56935	9.108	9.6349	1.19282	0.00582127	0.0196965
g15605_i0	10.9812	11.06	11.1849	9.82463	9.72505	9.36744	1.4266	3.84408e-12	7.29332e-11
g15606_i0	8.88456	9.17016	8.83962	9.86112	10.5752	10.2802	-1.29687	3.08678e-06	2.45791e-05
g15608_i0	7.44023	8.39713	7.82026	9.0442	8.92672	9.02916	-1.06251	0.00121134	0.00511425
g15614_i0	4.43414	3.14025	3.38877	6.32394	5.88771	5.34237	-2.23334	0.000872351	0.00385349
g15616_i0	11.9497	10.6103	10.693	12.5845	12.8556	12.5503	-1.44688	0.000825943	0.00367065
g15631_i0	9.39033	8.87311	9.06688	8.26003	8.03139	7.79828	1.08537	5.31756e-05	0.000323773
g1563_i0	9.94093	10.3076	10.6254	11.8498	11.2875	10.5787	-1.01187	0.0122539	0.0366234
g15643_i0	0	0	0	5.83001	4.26635	4.40769	-7.16308	1.97519e-05	0.000133018
g15644_i0	4.1499	4.05603	4.55467	5.65404	6.32298	6.41646	-1.95342	0.000131003	0.000720564
g15653_i0	8.54957	10.0644	9.02813	10.1173	10.5645	10.5886	-1.08257	0.0176629	0.0497239
g15654_i0	4.74266	4.85385	4.93579	10.5023	11.7704	11.7552	-6.6547	1.47106e-49	6.85069e-47
g15658_i0	0	2.71884	0	7.3017	6.94833	6.06504	-5.90298	2.30853e-07	2.25253e-06
g15661_i0	2.89589	0	0	6.03553	5.70757	3.15609	-4.29189	0.0103123	0.0317531
g15663_i0	2.89589	2.71884	2.52032	4.94287	4.19971	4.40769	-2.01222	0.00856787	0.0271487
g15667_i0	6.70166	5.19904	5.73086	8.54992	8.15965	8.20741	-2.32422	1.47149e-06	1.24116e-05
g15668_i0	5.30954	3.14025	3.21567	6.43703	6.86476	6.48887	-2.41344	0.00187619	0.00748576
g15673_i0	0	2.12103	0	8.0027	7.43477	6.66172	-7.22883	2.94542e-11	5.04067e-10
g15680_i0	4.74266	2.45068	2.18676	7.64814	8.09236	9.24315	-5.00617	6.21838e-09	7.92405e-08
g15686_i0	5.05377	1.08181	4.03524	10.1248	9.73832	8.79504	-5.63779	9.98561e-11	1.58368e-09
g15687_i0	10.0711	9.84904	10.6447	8.99784	8.91378	8.88634	1.29655	6.31515e-06	4.70894e-05
g15694_i0	0	3.95577	0	6.7213	6.82109	8.7308	-5.44908	0.000208842	0.00108649
g15709_i0	10.7718	10.7618	10.9074	9.28311	9.31107	8.90233	1.63938	1.44482e-16	4.57813e-15
g15711_i0	11.2337	10.7375	11.4918	8.67815	9.42303	9.08862	2.09462	1.68307e-10	2.6074e-09
g15715_i0	5.44374	6.49721	5.99473	7.59497	8.29351	7.25859	-1.75293	0.00030804	0.00154907
g1571_i0	9.49452	9.73834	9.76137	11.8793	11.1969	10.7431	-1.68116	2.26685e-06	1.85106e-05
g15723_i0	0	0	0	7.74405	8.64614	7.62917	-10.2629	3.35877e-15	8.9926e-14
g15724_i0	6.53124	5.1545	5.09423	6.95023	6.77606	7.79257	-1.50762	0.0136277	0.0399829
g15726_i0	0	4.23779	0	7.37292	7.41287	7.17327	-4.72802	0.000980381	0.00426692
g15734_i0	4.81048	5.44075	5.04332	8.22895	8.53227	9.13223	-3.59333	3.72189e-18	1.37495e-16
g15735_i0	7.34052	7.85893	7.56453	5.30258	5.75476	6.30856	1.77818	1.64463e-05	0.000112382
g15737_i0	0	0	0	5.81148	5.26142	5.43325	-7.67603	6.65363e-08	7.22636e-07
g1574_i0	10.453	11.3434	10.5781	12.2028	11.8622	11.5931	-1.06019	0.00215347	0.00841671
g15760_i0	2.89589	4.90851	3.81014	6.2154	6.25895	5.90488	-2.08996	0.0022496	0.00873163
g15771_i0	9.05502	8.65065	7.87223	10.4029	11.032	11.035	-2.25052	1.20038e-08	1.47462e-07
g15773_i0	12.064	11.4839	11.94	10.9237	10.8388	10.7732	1.00376	8.52834e-06	6.15567e-05
g15774_i0	3.92359	5.47737	5.1434	8.27363	8.35605	7.8265	-3.21871	5.41258e-11	8.8868e-10
g1577_i0	12.6299	13.3113	13.1371	10.8273	11.1106	10.6212	2.18753	2.34659e-15	6.4397e-14
g15784_i0	10.0431	10.8526	10.926	11.9128	12.0325	12.5163	-1.51983	8.52545e-06	6.15567e-05
g15787_i0	5.67964	3.95577	0	7.80151	7.8313	7.33914	-3.23827	0.00634246	0.0211945
g15794_i0	9.52764	9.81903	9.31237	10.4411	10.4247	10.8692	-1.02606	6.02925e-05	0.000361802
g15807_i0	11.3096	10.7534	11.0285	11.822	12.119	12.2321	-1.01997	2.57836e-05	0.000169988
g15816_i0	0	0	0	6.55308	7.12034	7.24192	-9.17586	1.76402e-12	3.4845e-11
g1581_i0	10.7929	11.3594	11.1235	11.5622	12.629	12.548	-1.21054	0.000979142	0.00426274
g15820_i0	2.89589	3.46599	3.21567	5.69504	5.0507	8.46963	-4.13527	6.32027e-05	0.000376765
g15828_i0	2.89589	0	0	6.54189	7.21617	7.64193	-6.14234	4.98846e-08	5.53921e-07
g15836_i0	10.0572	9.63068	10.3627	6.47284	6.35395	7.13767	3.36341	4.74097e-21	2.31299e-19
g15838_i0	6.29124	10.0599	9.88578	6.36263	5.58236	6.43124	3.29031	0.000113092	0.000630623
g15839_i0	0	0	2.18676	4.83695	4.50585	3.91357	-4.1517	0.00522905	0.0179656
g15852_i0	9.86321	10.8271	9.78867	11.9062	11.8978	11.7297	-1.60557	6.37978e-06	4.75482e-05
g15858_i0	4.251	3.84802	4.3182	8.35583	9.25063	8.30691	-4.6361	7.05199e-23	4.16827e-21
g15861_i0	16.7879	17.3677	17.6652	15.3127	15.6012	15.3869	1.87899	9.17015e-11	1.46171e-09
g15866_i0	3.65506	6.15686	3.38877	8.87833	10.1348	9.18549	-4.56695	2.89803e-08	3.34361e-07
g15871_i0	0	2.71884	0	6.29756	4.50585	6.27619	-4.94273	0.000414547	0.00200591
g15874_i0	6.33795	6.36663	5.66504	8.93932	9.39165	8.72481	-2.90616	4.1659e-16	1.24314e-14
g15876_i0	0	0	0	7.96967	9.02382	7.61629	-10.5147	3.48902e-15	9.30889e-14
g15885_i0	9.11325	9.5055	9.75743	7.82479	8.1814	8.31888	1.36384	2.60633e-06	2.10037e-05
g15894_i0	3.65506	0	2.79106	8.5721	9.90315	9.47653	-6.89324	3.18527e-17	1.08539e-15
g15895_i0	0	0	0	7.80151	8.05515	7.79828	-10.0702	3.88583e-16	1.16408e-14
g15897_i0	0	4.39919	3.68289	7.61112	7.74045	7.83764	-4.30231	2.7734e-06	2.22684e-05
g15899_i0	5.05377	5.82869	5.91202	10.5287	10.4634	10.0156	-4.73032	1.4804e-44	4.643e-42
g158_i0	16.9785	17.5209	17.4849	14.8216	14.5975	15.8268	2.16198	9.72725e-08	1.02249e-06
g15903_i0	1.83883	3.60488	1.75213	6.60779	8.07388	7.8651	-5.19165	1.00594e-10	1.5921e-09
g15911_i0	0	6.63326	4.03524	8.55828	10.2193	9.55114	-4.34666	0.000701147	0.00318229
g15915_i0	0	0	2.18676	6.69122	5.12441	5.10498	-5.57191	4.51197e-05	0.000279146
g15919_i0	3.12625	6.69676	5.04332	7.65854	9.84982	9.58126	-3.72549	5.65094e-05	0.000341367
g15920_i0	0	0	0	8.02699	7.97771	7.4005	-10.0087	2.49397e-15	6.83197e-14
g15936_i0	0	0	0	5.35469	4.12983	2.83904	-6.57086	0.000681057	0.00310762
g15950_i0	2.62162	4.32075	0	9.57296	9.64903	11.8272	-7.74128	9.36548e-13	1.90634e-11
g15952_i0	2.89589	2.71884	0	7.71942	8.06922	7.23352	-5.71123	1.25922e-14	3.16722e-13
g15957_i0	0	4.05603	4.03524	5.69504	6.4286	8.75449	-4.18554	0.000856987	0.00378889
g15964_i0	11.1568	11.4177	11.7792	9.63089	9.71763	9.64761	1.80951	7.27484e-15	1.87791e-13
g15966_i0	3.49938	0	0	8.94358	8.5952	7.74606	-6.75974	6.57597e-09	8.32451e-08
g15977_i0	0	2.12103	3.54331	5.7737	5.60829	4.72798	-3.17285	0.00522876	0.0179656
g15984_i0	6.08762	7.59298	6.99681	7.11036	9.49775	9.5307	-2.04906	0.00443951	0.0156196
g15988_i0	0	0	0	5.40498	4.66252	3.91357	-6.92053	3.60398e-05	0.000228302
g15990_i0	2.62162	2.71884	2.18676	6.18693	6.89667	7.94964	-4.93035	1.22578e-10	1.92222e-09
g15_i0	14.5891	14.3028	14.3486	13.4333	13.0802	13.595	1.034	2.19576e-06	1.79874e-05
g16000_i0	4.1499	5.40317	4.93579	6.42489	6.59343	5.62539	-1.38007	0.0172375	0.0486601
g16001_i0	0	4.14977	0	7.14776	6.29132	7.53654	-4.57568	0.00204125	0.00805185
g16005_i0	4.251	2.71884	2.79106	11.0604	10.9037	9.72461	-7.3893	1.87675e-33	2.42369e-31
g1600_i0	6.97722	7.89322	5.59607	10.302	9.42121	9.08395	-2.60375	5.43151e-05	0.000330057
g16012_i0	4.51767	4.47359	5.69833	6.27069	6.06666	6.9452	-1.49057	0.012087	0.0362022
g1601_i0	15.0709	14.4516	15.0761	13.435	13.5594	13.2166	1.48395	8.87067e-09	1.10563e-07
g16031_i0	7.83159	8.35838	6.92833	9.85435	9.45731	9.02429	-1.66917	0.000314951	0.00158227
g16034_i0	0	0	0	7.91432	8.0121	7.25859	-9.94484	6.84693e-15	1.77743e-13
g16042_i0	2.28268	3.3123	3.92707	9.45408	9.06419	8.76327	-5.93682	4.55557e-32	4.8958e-30
g16045_i0	0	0	0	7.41033	6.27523	3.73453	-8.61256	7.80987e-07	6.86295e-06
g16049_i0	5.52673	9.449	9.18019	5.98683	5.35627	5.06763	3.2919	0.000216655	0.00112447
g1604_i0	8.00081	8.71341	8.41315	11.0565	10.9373	10.2198	-2.38028	7.33737e-12	1.34881e-10
g16055_i0	5.6429	7.14672	3.92707	8.0149	8.13757	8.13705	-2.0041	0.00994217	0.0307923
g16056_i0	2.89589	5.74104	4.3182	7.99862	8.28951	9.93622	-4.30549	4.40963e-07	4.08728e-06
g16057_i0	10.8484	10.3551	10.7104	7.18422	7.16469	8.29888	3.00661	2.61286e-13	5.65555e-12
g1605_i0	11.2017	12.4828	11.7034	14.4451	13.6724	13.4567	-2.02988	6.23086e-06	4.65513e-05
g16064_i0	2.28268	2.45068	5.04332	7.09512	7.51918	7.10118	-3.49327	7.0342e-05	0.000415137
g16089_i0	2.89589	3.14025	4.03524	5.65404	5.19455	5.34237	-2.06867	0.00137091	0.00570782
g16092_i0	5.10868	10.9438	9.49867	12.7018	12.8403	12.0781	-2.74889	0.00721412	0.0235336
g16098_i0	2.89589	2.71884	0	7.978	8.24888	7.84317	-6.03337	1.13932e-20	5.30578e-19
g1609_i0	4.51767	6.61694	5.19094	9.46153	8.6555	7.5902	-3.06722	2.61051e-05	0.000171813
g16114_i0	4.59663	7.80232	7.38197	10.0198	10.8605	9.25566	-3.09075	9.53721e-05	0.000543045
g16115_i0	0	3.3123	4.6932	10.0781	10.309	8.83726	-6.36887	3.42641e-11	5.75487e-10
g16125_i0	3.65506	2.71884	3.81014	9.94849	10.2339	9.12543	-6.51608	6.75536e-36	1.01781e-33
g16128_i0	2.62162	1.08181	2.52032	4.94287	4.84803	4.94943	-3.00801	0.000384713	0.00188469
g16132_i0	3.49938	2.94488	0	13.4119	14.0412	12.7364	-11.0024	3.8494e-55	2.19102e-52
g16136_i0	0	0	0	9.13639	9.92395	9.51171	-11.744	3.3136e-21	1.64269e-19
g16144_i0	6.53124	9.89882	9.87672	6.41265	7.51233	6.67419	2.43571	0.00296524	0.011066
g16145_i0	4.43414	7.44366	8.38787	5.2758	4.89091	2.83904	2.86041	0.00640706	0.0213587
g16149_i0	12.0847	12.4837	13.2843	11.0804	11.1776	10.8739	1.65717	6.88259e-06	5.10481e-05
g16151_i0	7.93396	8.89696	8.27105	9.62427	10.0344	9.79484	-1.40558	3.43797e-05	0.000218687
g16155_i0	0	3.3123	0	7.19854	7.29011	6.68656	-5.46658	5.79713e-06	4.36076e-05
g1615_i0	9.62267	9.83146	9.93199	8.63139	8.45223	8.68837	1.20918	2.76958e-10	4.1957e-09
g16164_i0	3.79556	2.12103	0	9.49963	9.30316	8.19014	-6.68476	6.70755e-14	1.56659e-12
g16167_i0	4.34547	5.6795	5.28158	7.43474	7.19922	6.3712	-1.89166	0.000752037	0.00338032
g16168_i0	0	0	0	7.19854	6.90715	5.94661	-8.94889	7.92129e-11	1.27204e-09
g1616_i0	11.3852	12.2654	10.391	14.6836	14.4328	14.2014	-2.9118	3.2209e-09	4.24882e-08
g16183_i0	3.92359	8.62232	5.32485	8.79356	10.8014	10.5902	-3.0764	0.0049196	0.017051
g16187_i0	1.83883	4.67621	3.54331	8.87164	9.61267	8.84555	-5.4835	1.20346e-15	3.39354e-14
g1618_i0	4.93725	5.96388	4.99056	10.2769	10.1146	9.28849	-4.60383	1.48549e-23	9.1316e-22
g16191_i0	0	4.23779	1.75213	7.23375	7.1113	5.8176	-4.06654	0.000730621	0.00330047
g16199_i0	0	2.12103	0	8.26684	8.26527	8.2908	-8.02264	4.87489e-19	1.99779e-17
g16211_i0	15.2253	14.7839	15.2789	13.6155	13.9449	13.7713	1.32904	2.57345e-09	3.44502e-08
g16212_i0	8.51442	9.80649	8.47208	12.8238	12.4198	11.3953	-3.25649	1.52592e-09	2.0994e-08
g16224_i0	0	1.08181	0	5.56837	6.1217	6.59766	-7.3592	7.36375e-08	7.93035e-07
g16229_i0	4.51767	6.72749	6.68437	8.63929	10.832	10.9503	-4.19621	4.6568e-08	5.18592e-07
g16234_i0	0	0	0	6.3753	5.94986	7.07319	-8.71217	2.61512e-10	3.98307e-09
g16244_i0	2.62162	1.69304	2.52032	6.48458	6.94833	7.08258	-4.84803	7.42814e-14	1.73225e-12
g1624_i0	14.0102	13.7338	14.3059	12.405	12.6058	12.7736	1.43304	1.27447e-09	1.76803e-08
g16251_i0	2.62162	3.14025	0	5.47728	4.93254	5.83992	-3.3136	0.00143711	0.00593217
g1625_i0	2.89589	7.51585	6.73336	11.0594	11.2647	10.9764	-4.48928	3.79781e-07	3.56535e-06
g16261_i0	4.34547	3.46599	3.38877	7.04049	7.00797	6.81605	-3.26366	8.90965e-12	1.61276e-10
g16262_i0	0	0	0	6.60779	5.70757	5.21153	-8.12487	3.56403e-08	4.06321e-07
g16271_i0	5.35568	2.45068	2.18676	7.59497	7.12034	5.8176	-3.01586	0.00408953	0.0145718
g16280_i0	5.26189	3.46599	1.75213	7.83857	7.76946	6.69883	-3.46749	0.000167986	0.000898891
g16286_i0	16.5084	16.8542	17.0202	15.5102	15.6559	15.1679	1.35088	2.70407e-08	3.12922e-07
g16288_i0	9.98562	9.49661	9.78286	7.91865	7.84227	7.5569	1.99176	5.14489e-16	1.51179e-14
g16289_i0	0	2.12103	2.79106	7.978	8.44505	6.40153	-6.18171	6.15609e-11	1.00538e-09
g16295_i0	2.28268	4.47359	0	5.93643	6.74133	7.208	-3.63318	0.00248943	0.00952867
g1629_i0	14.0626	13.7794	13.884	12.3742	11.626	12.378	1.74703	6.00704e-10	8.72554e-09
g16303_i0	5.67964	5.64772	5.44738	5.65404	6.87548	8.67912	-2.01603	0.0125738	0.0373906
g16309_i0	5.35568	7.55064	5.69833	10.3028	11.2652	10.9522	-4.35964	1.38256e-11	2.46202e-10
g1630_i0	6.29124	8.78089	8.07591	9.91959	10.1885	9.93233	-1.98504	0.000995419	0.00432136
g16316_i0	8.21616	8.73247	8.73924	7.177	8.04094	6.67419	1.1779	0.00967094	0.0300491
g16325_i0	0	0	0	5.67469	4.50585	3.53009	-6.96676	8.99902e-05	0.000516612
g16328_i0	11.0978	10.7223	10.9979	9.70929	9.79162	10.0205	1.10227	5.90187e-08	6.48783e-07
g16329_i0	11.3177	11.668	11.224	9.28814	9.65992	10.5527	1.48262	0.000204371	0.00106575
g16335_i0	9.28996	9.73077	9.81925	6.50778	7.19066	8.12801	2.21053	4.53338e-06	3.49393e-05
g16336_i0	0	0	0	6.03553	6.29132	3.15609	-7.82892	1.17981e-05	8.29811e-05
g16338_i0	10.3753	11.207	11.5904	8.71101	9.05715	9.6269	1.96152	4.09507e-06	3.18326e-05
g16339_i0	3.12625	4.96118	3.81014	8.516	9.24444	8.18579	-4.61988	2.17668e-14	5.31817e-13
g16340_i0	5.85046	6.30684	5.40768	7.37292	7.54625	7.74606	-1.67597	8.72176e-06	6.27804e-05
g16343_i0	4.04118	4.79703	1.75213	6.63964	6.48566	6.25972	-2.55573	0.00190648	0.00758248
g16351_i0	5.05377	4.85385	0	8.53588	7.7979	7.66711	-3.72395	0.000593199	0.00274421
g16353_i0	9.48676	10.3879	10.5071	7.2749	6.25895	7.9951	2.85978	7.64393e-08	8.19762e-07
g16356_i0	10.8454	11.4047	11.316	12.8981	12.2176	11.4103	-1.09058	0.0114709	0.0347124
g16361_i0	13.9699	13.3386	13.8447	12.0058	12.2028	12.3186	1.56124	2.52494e-10	3.84952e-09
g16369_i0	0	0	0	5.98683	5.70757	7.9951	-9.12375	5.41171e-09	6.93637e-08
g16371_i0	0	0	3.54331	7.16974	6.59343	4.62891	-4.61896	0.00302164	0.0112519
g1637_i0	10.2724	10.8048	10.1141	10.4943	12.0166	12.2634	-1.34564	0.00743261	0.024098
g16383_i0	6.2673	5.80006	5.52364	7.2749	7.32179	7.78684	-1.60177	2.57175e-05	0.000169625
g16384_i0	10.0484	8.96946	9.30968	8.61813	8.69535	7.95986	1.05641	0.00948911	0.0295858
g16391_i0	4.1499	4.23779	2.79106	6.20124	6.02877	6.20918	-2.3724	4.78082e-05	0.000294004
g16395_i0	10.2296	10.3915	10.1522	11.5111	11.6675	11.4122	-1.27336	2.12899e-14	5.20992e-13
g16403_i0	4.1499	8.94351	6.82663	8.51886	10.4147	11.0007	-2.6052	0.013598	0.0399202
g16410_i0	9.48676	8.84185	8.99168	5.79272	6.47161	6.7703	2.75096	8.17516e-13	1.67738e-11
g16415_i0	10.0361	12.892	12.2394	13.9053	14.1742	14.011	-1.90036	0.00312617	0.0115571
g16420_i0	8.23479	8.39234	8.88369	6.95867	6.84309	7.21656	1.52412	6.78982e-07	6.08786e-06
g16423_i0	3.79556	3.14025	0	5.67469	6.82109	6.34022	-3.55422	0.000611243	0.00282005
g1642_i0	11.9174	11.5875	11.8932	11.1479	10.6277	10.5527	1.00586	8.67594e-05	0.000499745
g16440_i0	3.79556	4.23779	2.79106	8.47833	8.73707	8.03917	-4.82579	3.65246e-22	2.0191e-20
g16455_i0	7.78177	6.89928	8.02435	14.254	13.6857	12.6022	-6.028	4.75398e-32	5.03857e-30
g16457_i0	5.81788	7.7509	6.79621	9.93572	11.7017	11.7286	-4.3398	3.14095e-11	5.33962e-10
g1645_i0	6.29124	5.74104	6.71722	10.7382	11.5599	10.6348	-4.75486	2.12417e-30	2.04026e-28
g16465_i0	6.75428	7.47115	7.95029	5.35469	5.75476	5.9259	1.79714	0.000102834	0.000579948
g16469_i0	0	0	0	5.54613	5.98986	3.73453	-7.51561	8.21864e-06	5.96337e-05
g16476_i0	7.96406	9.21693	8.7028	9.49384	10.0792	9.88347	-1.12394	0.00513617	0.0176939
g1647_i0	7.46148	7.95944	7.63499	9.26109	8.7719	9.0022	-1.32874	1.36449e-06	1.15726e-05
g16494_i0	0	2.45068	0	6.34985	3.51415	4.40769	-4.60734	0.00527489	0.0181028
g164_i0	6.97722	6.20133	5.19094	8.67815	8.70139	7.79257	-2.16586	0.000123656	0.000683084
g16505_i0	6.97722	8.09524	7.23092	9.71303	10.0523	9.66647	-2.30824	1.90056e-09	2.5802e-08
g16509_i0	0	5.44075	2.79106	8.37172	9.04058	8.88097	-4.77112	3.49705e-05	0.000222077
g16521_i0	0	0	0	5.61184	5.84474	5.46232	-7.8055	1.94632e-08	2.30795e-07
g16529_i0	7.52342	7.23492	6.12284	8.33976	8.04094	8.20741	-1.13361	0.0104999	0.0322403
g16534_i0	9.29588	8.97267	7.42237	10.5617	10.4889	10.2037	-1.66664	0.000927962	0.00407019
g16547_i0	11.6643	11.8334	12.089	9.83384	9.44837	10.0721	2.06697	1.01561e-15	2.885e-14
g16551_i0	10.7803	12.7157	12.5932	10.606	10.7404	10.912	1.49747	0.00370547	0.0133738
g16553_i0	4.81048	5.54794	5.44738	9.80135	9.85524	9.15911	-4.36502	4.10023e-32	4.43748e-30
g16556_i0	11.0816	12.8087	12.7678	8.0149	9.14832	9.97581	3.15629	7.22489e-07	6.42919e-06
g16574_i0	4.51767	4.90851	5.79381	6.79858	7.05586	6.38644	-1.62287	0.00201477	0.00795758
g16575_i0	0	0	0	6.14316	5.75476	4.34665	-7.75223	8.63015e-07	7.5186e-06
g16591_i0	17.4409	17.1986	17.6649	16.228	15.7967	14.0913	1.82685	0.000655611	0.00300759
g16594_i0	9.24471	10.1897	9.87672	8.01894	8.68015	9.30463	1.06254	0.0177298	0.0498848
g16596_i0	8.1192	9.66879	8.61402	9.44209	9.90053	11.4803	-1.60494	0.015973	0.0456299
g16601_i0	6.4053	10.5298	11.2262	6.95867	6.48566	6.99578	3.54616	0.000140343	0.00076538
g16605_i0	0	0	2.52032	4.97652	6.15726	4.52254	-4.69109	0.00112669	0.00480969
g16629_i0	11.4801	9.75335	10.5725	8.88055	8.50147	8.82332	2.02883	2.16551e-05	0.000144889
g16637_i0	0	0	0	5.10378	4.61217	4.07282	-6.78589	3.4395e-05	0.000218694
g16643_i0	6.16738	8.02894	5.44738	8.73578	8.56242	9.53925	-2.0468	0.00490975	0.0170285
g16644_i0	0	0	2.52032	9.14567	9.4908	8.00006	-8.33582	3.85692e-17	1.30558e-15
g16648_i0	2.28268	6.15686	2.79106	7.83857	8.22813	7.45213	-3.12418	0.00293638	0.0109743
g1664_i0	5.52673	5.7106	5.82429	8.30376	9.17024	7.63556	-2.83755	1.37838e-08	1.6772e-07
g16656_i0	7.96406	9.14761	7.99786	9.91742	10.4437	11.1683	-2.12223	2.44261e-05	0.000161523
g1665_i0	13.7305	12.9323	12.7567	13.7499	14.8673	14.4212	-1.21155	0.00382988	0.0137614
g16668_i0	2.89589	5.6795	2.18676	7.84314	9.03103	8.24971	-4.12296	1.6687e-05	0.000113824
g16683_i0	4.87525	5.74104	2.52032	6.88971	8.57562	8.10054	-3.17057	0.000220021	0.0011404
g16692_i0	0	2.71884	0	5.22071	5.26142	4.46626	-4.05172	0.0048541	0.0168659
g16694_i0	0	0	0	5.8842	4.71118	3.53009	-7.15459	5.41947e-05	0.000329456
g16696_i0	17.8198	16.6356	17.1154	16.3727	16.5813	15.6146	1.0276	0.0148637	0.0428888
g16698_i0	10.0272	10.8759	10.7287	11.8887	11.8799	11.1303	-1.08571	0.0024393	0.00936477
g166_i0	2.89589	4.73789	2.52032	10.0723	9.31698	8.91553	-5.88346	2.39846e-17	8.22758e-16
g16709_i0	0	0	0	5.8842	6.30724	4.94943	-7.97789	6.58895e-08	7.17053e-07
g16713_i0	11.2298	12.0203	12.5816	9.95061	10.1078	10.107	1.99	2.25595e-07	2.20543e-06
g16719_i0	2.89589	4.05603	2.52032	5.38006	4.26635	6.43124	-2.4199	0.00845236	0.0268449
g16721_i0	3.12625	5.10855	4.55467	10.1518	10.2391	9.64445	-5.61319	1.7152e-28	1.48086e-26
g16725_i0	9.29884	8.92706	9.07957	7.96967	8.04094	7.7695	1.18117	7.18403e-08	7.75855e-07
g16743_i0	0	0	0	5.61184	6.4286	4.40769	-7.86124	7.80471e-07	6.86295e-06
g16748_i0	5.94402	7.37738	5.76268	8.56935	8.07852	8.07725	-1.71463	0.00183953	0.0073562
g16755_i0	5.44374	5.24224	5.56031	6.2154	6.48566	7.15558	-1.27248	0.00478187	0.0166526
g16787_i0	0	0	0	6.9332	7.24124	7.19074	-9.30347	1.93704e-13	4.30801e-12
g16788_i0	4.34547	5.28419	3.81014	7.72933	7.80352	8.37727	-3.43771	4.66796e-11	7.69712e-10
g16800_i0	4.59663	4.14977	5.94012	7.75863	8.30147	6.22622	-2.58959	0.000669048	0.00306101
g16805_i0	0	0	3.01893	6.08264	6.24249	7.035	-5.25154	2.7588e-05	0.000180107
g16808_i0	0	3.95577	0	11.2868	11.2535	10.577	-8.77523	1.64301e-15	4.58253e-14
g16825_i0	12.5654	13.4807	13.5408	8.98757	9.73685	10.8047	3.22449	1.69126e-09	2.31239e-08
g16836_i0	8.43069	9.3087	8.27657	9.85548	9.98335	9.70802	-1.10708	0.0021499	0.0084049
g16841_i0	3.92359	3.60488	2.79106	6.74101	6.15726	9.43314	-4.79462	8.52343e-07	7.44251e-06
g16848_i0	4.81048	2.71884	2.52032	9.57158	9.13501	8.82332	-5.58385	5.53164e-16	1.6131e-14
g16851_i0	3.32484	5.10855	4.13585	7.88361	7.6372	9.11174	-4.05228	1.90632e-09	2.58573e-08
g16852_i0	8.56928	11.5917	10.5948	7.06416	7.22458	9.56461	2.27176	0.0118474	0.0356302
g16862_i0	8.66857	8.57663	8.30386	7.51708	7.42021	7.3854	1.08597	9.15974e-07	7.93053e-06
g16865_i0	0	0	0	5.73491	5.63376	3.63593	-7.41385	1.22478e-05	8.57908e-05
g16881_i0	1.83883	0	0	5.04155	6.15726	4.90778	-5.74792	3.58461e-05	0.000227168
g16886_i0	7.61161	8.04122	6.87109	5.35469	4.66252	6.25972	2.03594	0.000591962	0.00273932
g16889_i0	2.89589	4.61178	4.48007	8.89162	8.86085	7.94964	-4.522	1.66049e-15	4.6229e-14
g1689_i0	8.23479	8.18655	6.74933	10.1863	9.44298	9.02673	-1.77159	0.000853938	0.00377758
g16901_i0	2.28268	6.85821	7.49046	10.3234	10.4265	9.43498	-3.49003	0.00042473	0.00204488
g16911_i0	11.8323	12.3961	12.5693	7.94439	7.8147	9.56962	3.6212	4.27763e-11	7.07627e-10
g16919_i0	0	0	0	10.9003	12.1364	11.4056	-13.7567	2.16337e-27	1.75908e-25
g16920_i0	9.34245	8.17545	8.53791	9.99027	12.0265	12.2098	-2.92484	2.59338e-06	2.09213e-05
g16926_i0	5.21261	4.61178	4.22991	6.24331	6.06666	5.59946	-1.2898	0.0132719	0.0391333
g16938_i0	2.89589	4.79703	2.52032	6.55308	6.82109	7.19074	-3.19384	3.51858e-05	0.00022326
g16940_i0	3.49938	3.46599	0	6.09801	5.58236	4.90778	-2.8189	0.0111548	0.0338921
g16942_i0	5.97391	5.93784	5.19094	6.3753	7.23294	7.10118	-1.22083	0.00831155	0.0264839
g16943_i0	0	0	0	5.10378	5.12441	2.83904	-6.80032	0.000259337	0.00132408
g16954_i0	0	0	0	5.79272	4.26635	1.46399	-6.82071	0.00188035	0.00749798
g16955_i0	0	0	0	5.86636	6.32298	4.1463	-7.85999	1.20137e-06	1.02627e-05
g16956_i0	8.30113	9.88356	8.34648	10.616	10.6197	11.5361	-1.94843	0.000448206	0.0021458
g16958_i0	0	0	4.40141	7.34098	6.6937	8.42234	-4.90949	0.00124597	0.00524604
g1695_i0	7.90323	7.81669	8.22611	10.5059	10.1581	9.71105	-2.17275	1.47248e-12	2.95419e-11
g16969_i0	8.95743	7.7434	8.53331	9.87791	9.52693	9.38272	-1.11989	0.00418139	0.0148303
g16984_i0	6.82156	4.73789	3.92707	7.49403	8.05985	7.25028	-1.97512	0.0156286	0.0448433
g16986_i0	0	0	0	6.91596	6.44308	6.32448	-8.75648	3.14006e-11	5.33962e-10
g16993_i0	9.46588	9.04765	9.26317	8.12026	8.44505	8.08194	1.04617	1.22654e-05	8.58352e-05
g16994_i0	10.4397	10.0749	10.3299	8.48419	9.06653	8.28674	1.64032	4.21139e-08	4.73797e-07
g17012_i0	0	3.3123	0	8.88499	9.52182	8.16826	-7.34754	6.06904e-12	1.12508e-10
g17016_i0	4.1499	2.71884	4.03524	6.42489	7.36044	8.09591	-3.7934	4.63666e-08	5.17098e-07
g17024_i0	10.3226	10.4433	10.6981	9.29482	9.69965	9.31463	1.04929	4.56345e-06	3.51359e-05
g1702_i0	7.55342	7.70531	7.88674	10.7455	10.2172	9.22419	-2.47438	2.06144e-08	2.43506e-07
g17031_i0	5.35568	6.58373	4.55467	8.04693	7.41287	7.4879	-1.9558	0.00167416	0.00677244
g17040_i0	9.97642	12.1282	10.7586	12.2481	14.0728	14.6216	-2.71306	0.000202705	0.0010585
g17043_i0	0	0	2.79106	9.83728	9.39165	7.7753	-8.24359	2.7547e-14	6.64588e-13
g17047_i0	1.83883	0	0	7.52278	7.71084	7.22506	-7.81314	2.1311e-12	4.17206e-11
g17054_i0	6.57089	0	2.52032	11.2239	10.4563	10.2628	-5.67046	2.83654e-05	0.000184555
g17057_i0	5.10868	4.47359	4.6932	5.67469	5.94986	5.88355	-1.08936	0.0145026	0.0420889
g17062_i0	4.1499	4.61178	4.87886	6.85394	7.2495	5.9259	-2.24431	7.18034e-05	0.00042269
g17064_i0	0	0	0	6.06711	6.58039	6.80475	-8.68564	7.40814e-11	1.19714e-09
g17068_i0	0	0	0	11.9799	12.0465	11.1738	-13.97	2.30023e-29	2.09171e-27
g17069_i0	8.19093	8.39713	8.22611	10.9813	12.4012	11.5724	-3.49964	2.29882e-17	7.92112e-16
g17076_i0	2.89589	3.95577	4.93579	5.91923	6.54055	6.50293	-2.24964	0.00102521	0.00443316
g17085_i0	8.53962	10.2999	9.71943	11.2989	11.5883	10.8706	-1.59426	0.00115632	0.00491648
g17087_i0	9.25082	10.066	10.1994	7.96549	8.71636	9.05563	1.251	0.00320972	0.011829
g17088_i0	0	0	0	8.64976	8.49454	8.43706	-10.7126	1.61833e-18	6.33121e-17
g17102_i0	11.4924	10.9265	11.1065	9.61362	10.0768	9.94654	1.30395	4.7266e-07	4.35571e-06
g17103_i0	6.06002	6.20133	5.44738	7.92297	7.73458	7.25028	-1.74165	9.46452e-06	6.77776e-05
g17107_i0	0	0	1.12716	5.7737	6.27523	3.99539	-6.82087	1.35218e-05	9.4071e-05
g17110_i0	6.53124	4.39919	5.76268	12.827	13.2374	12.4964	-7.10949	1.15925e-39	2.37538e-37
g17115_i0	3.49938	4.79703	3.21567	9.799	9.40095	7.9445	-5.31037	9.54908e-15	2.42964e-13
g17118_i0	5.05377	5.54794	6.39059	8.13523	8.19001	8.10054	-2.39032	3.92358e-08	4.4369e-07
g17124_i0	4.59663	4.73789	5.66504	6.17249	6.38428	7.13767	-1.57138	0.00515157	0.017739
g17134_i0	0	3.95577	0	6.44906	6.89667	5.79493	-4.14407	0.00615605	0.0206564
g17137_i0	0	0	0	5.5006	5.12441	5.14138	-7.41517	3.18917e-07	3.03475e-06
g17149_i0	0	4.73789	4.03524	6.68105	9.09202	8.15497	-4.49517	6.59462e-05	0.000391449
g17150_i0	0	3.95577	0	6.58615	6.92789	6.48887	-4.37694	0.00254437	0.0097075
g17160_i0	4.93725	6.49721	5.99473	8.16107	8.29351	7.33914	-2.0592	0.000143855	0.000782571
g17167_i0	8.33607	7.10051	7.52797	9.60019	9.0382	8.56316	-1.38684	0.00334363	0.0122608
g17171_i0	10.2557	11.0965	11.368	9.40086	9.46265	9.79198	1.4182	7.48232e-05	0.000437551
g17184_i0	4.04118	0	4.40141	8.06268	9.14611	10.1512	-5.79378	1.93903e-08	2.30108e-07
g17185_i0	0	0	2.79106	7.90124	8.04094	7.33129	-6.7941	7.75888e-13	1.60052e-11
g17186_i0	0	0	0	6.57521	7.63089	6.66172	-9.21496	9.97001e-12	1.80046e-10
g17192_i0	7.98622	8.19757	7.80506	11.9519	11.8534	10.7673	-3.61405	7.70166e-21	3.64182e-19
g17205_i0	0	0	2.79106	7.39174	7.80352	7.25859	-6.50742	1.28801e-11	2.30164e-10
g17208_i0	3.49938	5.1545	4.03524	5.91923	6.41398	6.74687	-2.04409	0.00157459	0.00641866
g17219_i0	11.1519	13.0957	12.4245	10.4083	10.872	11.056	1.62454	0.00155876	0.00636257
g17225_i0	0	0	0	5.65404	6.17471	6.90342	-8.50326	1.68178e-09	2.30147e-08
g1722_i0	8.29522	8.01655	8.14393	10.563	10.1679	9.46939	-1.98241	2.09356e-08	2.47111e-07
g17237_i0	8.78693	8.64261	8.93695	7.72438	7.87467	7.59677	1.06075	6.26593e-07	5.6644e-06
g17239_i0	0	0	3.01893	7.04842	5.73135	4.21622	-4.81994	0.00198508	0.00785647
g17253_i0	12.5801	9.27789	9.73354	7.73916	8.90858	9.1502	2.59187	0.00318439	0.0117441
g17255_i0	0	0	0	6.95867	6.74133	5.9259	-8.77779	1.16006e-10	1.82289e-09
g17256_i0	12.4053	10.1647	10.3085	7.14036	7.65597	9.65235	2.77593	0.00110344	0.0047315
g17257_i0	5.6429	5.40317	5.04332	6.57521	6.39921	6.66172	-1.18736	0.00141796	0.00587523
g17258_i0	2.28268	3.95577	4.55467	6.87194	7.23294	6.47468	-3.10486	5.94835e-06	4.46359e-05
g17272_i0	4.04118	5.01199	6.58108	10.7588	10.9507	9.80054	-5.02191	1.96422e-13	4.34958e-12
g17273_i0	11.2329	10.0854	10.8895	9.51546	9.55552	9.57629	1.26283	0.000279108	0.00141515
g17274_i0	4.1499	7.43437	7.52797	8.72097	9.03103	9.50649	-2.16382	0.00637853	0.0212913
g1727_i0	9.2106	8.83128	8.33594	10.7601	10.6045	10.6236	-1.83112	2.83956e-10	4.29088e-09
g17285_i0	5.40038	6.40516	6.19458	9.5702	10.6013	9.83568	-4.02815	5.12876e-20	2.30464e-18
g17287_i0	0	5.06108	5.32485	8.85364	9.26292	9.62047	-4.69941	4.44082e-06	3.42947e-05
g17296_i0	6.90149	8.00405	5.44738	8.11649	9.24444	9.91008	-2.14361	0.00373294	0.0134508
g17298_i0	3.79556	4.67621	4.22991	5.52354	6.58039	6.25972	-1.95633	0.000693306	0.00315228
g17323_i0	7.76478	7.60957	7.95718	6.59701	6.25895	6.25972	1.41147	4.31168e-07	3.99891e-06
g17338_i0	10.896	9.11892	9.31773	6.1579	6.15726	7.64826	3.18612	2.20068e-06	1.7999e-05
g17351_i0	0	0	0	5.10378	6.19196	6.54429	-8.22846	1.83001e-08	2.1886e-07
g17353_i0	0	0	0	5.61184	7.20772	5.21153	-8.45133	5.8296e-08	6.41298e-07
g17358_i0	7.2939	7.40616	7.12475	8.06268	8.253	9.20282	-1.32249	0.0014326	0.00591991
g17377_i0	10.6931	9.92889	10.5361	8.23592	8.61452	9.06513	1.74625	6.81874e-07	6.11023e-06
g17380_i0	0	2.71884	0	6.31081	6.86476	5.8176	-5.4357	4.58655e-06	3.5296e-05
g17411_i0	11.4155	11.4923	11.8728	9.9622	10.2129	9.50997	1.6852	2.1242e-09	2.87268e-08
g1741_i0	14.7489	14.4931	14.3845	13.0552	13.0248	14.1813	1.02298	0.00945898	0.0294979
g17425_i0	0	0	0	7.00832	4.61217	4.86489	-8.08913	1.91576e-06	1.58714e-05
g17432_i0	8.82432	9.53403	9.84363	11.4443	10.9017	10.2975	-1.49649	0.000457015	0.00218118
g17434_i0	4.04118	3.60488	4.3182	9.48947	9.57537	9.07927	-5.47432	1.49524e-47	6.21048e-45
g17437_i0	8.13251	7.97873	8.36732	6.80796	7.13824	7.39297	1.04261	0.00035893	0.00177422
g17443_i0	2.89589	5.10855	5.04332	6.12827	7.2981	8.62552	-3.10206	0.000370319	0.00182114
g1744_i0	15.5214	14.5525	15.1002	13.8212	13.8466	13.7192	1.31464	1.17807e-05	8.29346e-05
g17450_i0	7.09068	7.43437	6.04735	9.7633	9.87673	9.09328	-2.65883	6.73326e-09	8.49996e-08
g17452_i0	6.3832	7.3281	5.52364	7.77307	7.8313	8.08194	-1.31342	0.0140737	0.041033
g17453_i0	8.77849	9.49214	9.27425	7.26132	8.2855	6.63644	1.66023	0.00109994	0.00471779
g17458_i0	17.4234	16.7316	17.3231	15.8417	16.1148	15.9218	1.22598	1.98859e-06	1.64078e-05
g17459_i0	15.6928	14.4021	15.2261	13.7639	14.0446	13.5186	1.40859	0.000267574	0.00136072
g17462_i0	0	3.14025	0	8.59935	9.21311	8.448	-7.35894	6.4712e-15	1.68558e-13
g17467_i0	3.65506	0	0	5.30258	6.15726	5.77189	-3.82661	0.0136695	0.0400673
g17471_i0	0	0	0	9.49963	7.34511	6.19193	-10.5035	4.41393e-11	7.29389e-10
g17472_i0	7.46148	6.38603	5.52364	9.07559	8.98971	8.41493	-2.19624	9.17608e-05	0.000525403
g17473_i0	5.16158	5.28419	5.19094	7.328	7.61819	7.64826	-2.35494	8.67134e-14	2.00997e-12
g17485_i0	5.40038	7.59298	6.68437	8.32677	8.70439	8.32285	-1.65292	0.00494984	0.0171443
g17496_i0	6.85407	9.33887	7.59136	10.6267	10.7908	11.0259	-2.51079	9.66025e-05	0.000549516
g17506_i0	1.83883	5.40317	4.13585	6.77008	7.44918	6.8604	-2.70843	0.00223423	0.00867938
g17516_i0	0	0	0	7.26132	6.39921	7.16445	-9.16507	4.0882e-12	7.72785e-11
g17518_i0	0	0	3.54331	6.41265	6.06666	5.40359	-4.16521	0.0048952	0.0169895
g1751_i0	7.20849	8.10698	7.11245	10.2323	9.14168	8.93898	-2.01217	7.24376e-05	0.000425706
g1752_i0	11.6683	10.9082	10.3031	13.0015	12.7269	12.1212	-1.59408	0.000295718	0.00149346
g17532_i0	0	1.08181	0	7.52278	7.97771	6.7703	-8.72215	3.48945e-11	5.84639e-10
g17540_i0	0	6.26556	4.48007	9.95589	10.0006	9.06276	-4.70933	4.77465e-05	0.000293742
g17550_i0	2.89589	0	2.52032	4.94287	4.93254	4.90778	-3.00164	0.00445833	0.0156643
g17552_i0	9.84109	10.2238	10.2909	12.7196	11.4423	13.525	-2.66391	4.56139e-07	4.22286e-06
g17555_i0	9.97273	8.83128	9.46763	8.12402	8.59195	8.49798	1.08119	0.00429523	0.0151815
g17560_i0	6.29124	6.11098	6.41081	6.77008	7.67449	7.32339	-1.03503	0.00746416	0.0241697
g17596_i0	6.87005	5.77085	6.43075	9.39309	9.76593	9.67891	-3.21434	4.3019e-19	1.76769e-17
g17606_i0	7.13103	9.68845	9.33371	11.8717	11.8247	12.7693	-3.15809	1.1382e-06	9.74479e-06
g17607_i0	7.44023	10.198	10.1218	12.0445	11.9283	11.3484	-2.1245	0.00158826	0.0064675
g17608_i0	14.4115	13.6212	14.1767	12.3268	12.3884	12.8258	1.57518	1.56506e-07	1.57821e-06
g17611_i0	9.05153	9.17016	9.13532	7.20566	7.98762	7.53654	1.51368	1.95092e-07	1.92933e-06
g17621_i0	0	0	0	8.68834	8.15086	7.28323	-10.3323	6.951e-15	1.8014e-13
g17626_i0	9.59168	9.61022	8.1679	10.8603	10.7455	10.3968	-1.42111	0.00143424	0.00592471
g17630_i0	5.5665	5.24224	4.81959	8.68326	8.99218	8.67602	-3.58921	1.91822e-28	1.64689e-26
g17631_i0	0	2.94488	2.18676	8.35902	9.21733	8.35807	-6.88662	1.7337e-21	8.79322e-20
g17633_i0	4.1499	4.32075	0	8.23939	7.67449	6.84944	-4.11437	6.86006e-05	0.000405638
g1763_i0	3.32484	2.94488	2.18676	8.83083	9.45553	9.19851	-6.50802	5.64213e-39	1.08385e-36
g17648_i0	10.0624	8.70185	9.05408	8.02699	8.3938	7.65457	1.33957	0.00386952	0.0138909
g17656_i0	0	4.54434	3.54331	6.54189	8.07388	9.86454	-5.28419	1.20659e-05	8.45932e-05
g1765_i0	11.4107	12.1995	12.4975	11.0599	11.1252	11.0878	1.01339	0.00210077	0.00825481
g17662_i0	2.89589	10.5482	8.62704	10.8575	12.8513	13.0666	-3.23154	0.00999954	0.0309326
g17670_i0	2.89589	2.71884	3.38877	9.61496	10.287	8.67912	-6.82762	1.09424e-28	9.50072e-27
g17671_i0	10.2784	10.7099	10.7946	8.88941	9.34037	9.88213	1.18527	0.000613366	0.002829
g17675_i0	0	0	0	6.88085	8.64927	7.41544	-10.0253	7.3678e-13	1.52189e-11
g1767_i0	7.80689	8.34853	7.8353	9.38372	9.13054	8.94157	-1.14665	4.8639e-05	0.000298635
g17682_i0	6.75428	9.20059	8.94391	10.7308	10.1646	10.1612	-1.7498	0.00474854	0.0165552
g17688_i0	1.19447	1.08181	0	5.2758	5.68338	6.3712	-6.15155	7.81059e-07	6.86295e-06
g17698_i0	0	0	0	8.68834	7.80352	7.83764	-10.3529	9.35372e-16	2.6719e-14
g17705_i0	6.21821	6.26556	6.41081	9.87902	10.7521	10.2853	-4.06579	1.35502e-35	2.02174e-33
g17706_i0	2.62162	5.77085	4.81959	9.21426	9.1148	8.35807	-4.09322	3.79034e-08	4.29572e-07
g17709_i0	3.32484	3.46599	4.93579	8.23592	8.96485	9.41839	-4.9264	5.5069e-16	1.60893e-14
g17711_i0	5.71546	5.88429	5.19094	7.51135	7.3528	6.68656	-1.61974	0.000177487	0.000943157
g17720_i0	6.59031	7.31804	7.64356	11.1171	11.4571	11.1167	-3.99922	1.50515e-32	1.76574e-30
g17732_i0	0	0	0	5.56837	5.90873	3.63593	-7.47161	1.10763e-05	7.83345e-05
g17735_i0	2.62162	5.24224	4.81959	10.4863	10.7101	10.0008	-5.89018	3.68092e-22	2.02754e-20
g17745_i0	0	2.12103	0	6.51924	6.02877	7.71016	-6.69846	2.8958e-08	3.34355e-07
g17749_i0	13.2024	11.2171	12.1361	10.9488	10.7389	11.3421	1.37675	0.00904797	0.0284006
g17754_i0	10.3255	11.5504	11.5414	9.03824	9.48731	8.86473	2.08898	5.61024e-07	5.10713e-06
g17755_i0	2.28268	3.46599	0	8.32677	8.38258	7.208	-5.8299	2.44243e-11	4.22218e-10
g17788_i0	10.6004	9.75335	10.2675	8.99374	9.10345	9.09328	1.18497	3.89622e-05	0.000244796
g17804_i0	16.7307	15.2046	15.9504	13.9717	14.2889	13.9041	2.02916	1.87767e-06	1.55979e-05
g17809_i0	4.99668	6.61694	6.09811	8.00678	7.24124	7.80964	-1.68457	0.00158616	0.00646066
g17820_i0	2.28268	2.12103	2.79106	7.12544	7.77519	6.96565	-5.19429	3.42421e-16	1.04205e-14
g17833_i0	2.28268	0	1.12716	7.65854	8.35987	6.74687	-7.03035	1.55665e-12	3.11007e-11
g17848_i0	3.65506	2.45068	2.52032	5.81148	5.65878	6.06504	-3.05256	3.79379e-06	2.97313e-05
g17861_i0	3.65506	3.95577	4.3182	5.93643	6.35395	7.26685	-2.70251	9.29649e-06	6.66675e-05
g17873_i0	11.0104	11.3222	11.4871	10.1809	10.1493	10.2853	1.08098	7.20136e-08	7.77181e-07
g17875_i0	0	2.12103	4.03524	8.43057	8.30147	8.36962	-5.71205	7.76966e-11	1.249e-09
g17892_i0	14.6612	14.2033	14.6373	13.1378	13.4056	13.0466	1.3106	5.08354e-09	6.5321e-08
g17897_i0	2.89589	0	0	7.2476	6.54055	6.88207	-5.85868	1.60664e-07	1.61589e-06
g17898_i0	9.35953	9.21963	9.78867	6.95023	6.60635	8.16826	2.07814	3.04699e-05	0.000196518
g17938_i0	4.74266	6.0146	5.56031	9.7872	10.7397	9.9896	-4.72857	9.51951e-25	6.47327e-23
g17950_i0	9.68272	9.44438	9.51511	4.94287	6.209	8.35032	2.39303	0.00312318	0.0115525
g17975_i0	0	2.71884	0	5.90182	5.92944	5.43325	-4.80772	0.000119168	0.000661382
g17982_i0	2.28268	7.3281	4.62559	8.0027	10.0581	9.31861	-3.38472	0.00235605	0.00909516
g17983_i0	2.28268	9.1247	6.34927	9.75726	11.8507	11.4507	-3.51843	0.00432579	0.0152754
g18002_i0	13.5627	13.4638	12.9871	11.0014	11.1996	12.1888	1.79732	7.45379e-06	5.473e-05
g18020_i0	0	0	0	6.9332	6.35395	6.59766	-8.82047	1.65152e-11	2.90729e-10
g18021_i0	0	0	0	5.98683	4.33005	4.98992	-7.4141	4.29326e-06	3.32771e-05
g18028_i0	6.00319	5.61522	5.44738	9.87457	9.07817	8.53949	-3.5892	7.7795e-15	1.99925e-13
g1802_i0	5.67964	6.40516	5.28158	7.99452	8.37505	8.70062	-2.5375	6.10719e-09	7.78883e-08
g18034_i0	0	3.46599	3.21567	6.54189	6.9982	6.34022	-4.0098	5.46736e-06	4.13699e-05
g18037_i0	9.72067	8.96301	9.17428	6.05141	5.50167	7.54336	2.70054	8.20292e-06	5.95477e-05
g18043_i0	6.97722	7.6013	7.19639	9.63089	8.72231	9.13223	-1.93403	1.29135e-07	1.3248e-06
g18066_i0	8.00081	8.0351	8.34122	6.84486	6.45742	6.89279	1.39736	4.48939e-07	4.15871e-06
g1806_i0	8.54957	10.7118	9.2237	10.5972	11.6057	11.8884	-1.67508	0.00822105	0.0262773
g18073_i0	9.53015	9.8664	9.05086	11.0823	10.8806	10.5038	-1.32242	2.69929e-05	0.000176748
g18074_i0	11.936	12.2427	12.2663	10.2718	11.0986	11.4485	1.1379	0.00148971	0.00611483
g18097_i0	2.89589	2.45068	3.38877	6.31081	6.753	4.94943	-3.40262	1.54765e-05	0.000106513
g180_i0	7.10425	8.61822	8.60965	9.76811	10.1548	9.17894	-1.49467	0.00341122	0.0124759
g18106_i0	0	0	0	7.35384	6.15726	5.17688	-8.66906	1.58076e-08	1.90833e-07
g18109_i0	1.83883	1.69304	0	6.84486	7.00797	5.79493	-5.9537	1.38024e-09	1.9058e-08
g1811_i0	11.8014	12.9706	11.4275	13.2637	13.2375	13.865	-1.26205	0.00779282	0.0250859
g18120_i0	0	4.85385	0	8.24974	8.75749	7.4879	-5.0253	0.000928029	0.00407019
g18121_i0	2.28268	2.45068	1.75213	7.26813	6.13959	6.34022	-4.82115	1.86997e-10	2.88821e-09
g18124_i0	3.65506	2.71884	5.63097	6.95867	7.30604	7.67334	-2.87939	0.000530132	0.00248084
g18127_i0	8.23479	8.96946	9.2548	5.86636	5.38654	6.10244	3.08808	5.46765e-14	1.28678e-12
g1812_i0	3.49938	4.32075	4.40141	10.662	11.1943	10.5902	-6.78884	1.80852e-68	1.98524e-65
g18140_i0	13.256	12.6392	13.1606	6.89851	6.74133	8.59303	5.37711	6.37451e-22	3.40151e-20
g1814_i0	8.07162	7.82381	7.5372	9.78364	10.1203	8.91027	-1.86632	3.24374e-06	2.57622e-05
g18164_i0	12.9318	13.3723	13.5005	12.2364	12.4649	12.0319	1.03298	3.03346e-05	0.000195875
g18170_i0	0	0	0	7.71445	6.95844	6.99578	-9.44453	4.40099e-13	9.30323e-12
g18182_i0	11.0031	9.76636	10.3885	9.52828	9.63806	9.17016	1.01475	0.00864947	0.0273565
g18183_i0	9.19799	9.4513	6.99681	10.9993	11.6524	11.9116	-2.69045	1.85539e-05	0.000125575
g18187_i0	0	0	0	5.95343	5.73135	4.62891	-7.69851	3.75747e-07	3.5318e-06
g181_i0	6.80503	4.85385	3.92707	9.22305	9.0477	8.29484	-3.2362	2.6435e-05	0.000173755
g18208_i0	4.74266	3.84802	5.04332	14.8569	15.1684	14.083	-10.2073	4.86206e-112	1.868e-108
g18212_i0	0	0	0	10.1332	8.95478	8.28674	-11.5149	2.22717e-17	7.70881e-16
g18221_i0	7.06314	6.40516	6.76513	4.97652	4.26635	3.82683	2.3795	3.86624e-06	3.02682e-05
g18224_i0	4.251	7.19149	6.66766	9.52969	8.27339	8.69451	-2.46641	0.00104009	0.00449116
g1823_i0	9.66908	8.20304	7.90824	13.3946	13.2391	12.6985	-4.33112	2.52406e-16	7.80477e-15
g18241_i0	9.62973	9.94695	9.57458	10.651	11.1574	11.4918	-1.41454	2.43699e-06	1.97634e-05
g18248_i0	5.88233	5.77085	5.99473	6.76046	7.01768	6.8384	-1.00281	0.000958333	0.00418995
g1824_i0	13.6565	12.9871	13.1815	12.2842	12.0259	12.5161	1.01404	0.000229109	0.00118192
g18260_i0	6.08762	8.08934	6.63365	9.78126	9.84982	9.8147	-2.62686	2.3737e-06	1.92908e-05
g18261_i0	0	0	3.01893	9.34721	9.85118	11.2714	-9.14665	9.23853e-18	3.30181e-16
g18263_i0	0	3.46599	0	8.706	9.12606	7.96495	-6.89596	5.78804e-10	8.42335e-09
g18273_i0	14.2235	13.5393	14.1977	12.9217	13.0778	12.8131	1.07803	4.11253e-05	0.000257021
g18288_i0	4.1499	9.82969	7.02332	10.4753	12.4609	12.1317	-3.45194	0.00211406	0.00829009
g1828_i0	9.76621	9.10436	9.50808	12.1728	12.1689	11.3104	-2.45405	1.68996e-12	3.35113e-11
g18290_i0	11.4943	10.3215	10.3379	9.50541	9.57537	9.82872	1.18699	0.00362497	0.0131326
g1829_i0	13.7341	7.46205	9.41605	8.34621	8.73413	8.67912	3.64448	0.0025501	0.00972457
g182_i0	13.5872	13.7567	13.4083	11.9043	11.6805	12.8702	1.34231	0.000422838	0.00203705
g18301_i0	0	7.05277	3.38877	9.32779	11.2463	10.3095	-4.93904	0.000360265	0.00177967
g18306_i0	7.73017	7.52463	8.88369	10.2453	9.85254	8.95696	-1.60432	0.00250391	0.00957694
g18308_i0	3.79556	7.97873	4.87886	8.24285	10.8753	11.5497	-4.14395	0.000211065	0.00109731
g18314_i0	0	0	0	5.19235	5.68338	3.41587	-7.18098	3.95425e-05	0.000248036
g1832_i0	14.9559	14.7886	15.2753	12.8372	12.9653	13.3146	1.96764	3.47921e-16	1.05669e-14
g1833_i0	14.1651	12.9649	12.8795	12.1059	12.3328	12.1806	1.25466	0.00245299	0.00941027
g18345_i0	4.81048	7.18043	8.02435	4.90842	3.61989	2.43209	3.26111	0.00117551	0.00498763
g1834_i0	10.9154	10.9331	11.2903	9.88678	9.98953	10.1853	1.03192	6.74216e-07	6.05573e-06
g18354_i0	4.74266	3.14025	2.18676	7.21273	7.22458	6.99578	-3.52017	1.98853e-06	1.64078e-05
g18364_i0	9.01246	8.9533	8.28207	10.495	8.17708	12.2991	-2.358	0.00638369	0.0213003
g18381_i0	11.9087	11.4106	11.8387	10.4501	10.8565	10.3996	1.15244	4.95726e-06	3.78456e-05
g18398_i0	0	0	0	7.89685	7.47759	7.22506	-9.73941	2.08859e-14	5.1274e-13
g18399_i0	0	0	0	5.54613	5.52907	5.54616	-7.69549	3.22959e-08	3.7039e-07
g18406_i0	2.89589	3.46599	0	5.32887	5.15991	5.06763	-2.68726	0.0127967	0.0379433
g1840_i0	16.0687	14.9382	15.734	13.6898	13.59	14.1471	1.82359	6.16019e-07	5.57209e-06
g18426_i0	6.97722	12.1504	11.2951	14.427	15.3827	14.4038	-3.58894	0.000186802	0.000986857
g18433_i0	0	0	0	5.42949	5.26142	6.12079	-7.81075	5.98848e-08	6.56895e-07
g18442_i0	0	2.45068	0	8.172	8.06922	7.80397	-7.36371	5.34952e-18	1.94814e-16
g18443_i0	2.89589	3.46599	3.68289	5.10378	5.12441	4.82068	-1.73314	0.00543075	0.0185672
g18448_i0	9.25995	8.42552	9.22941	5.13391	5.19455	6.71099	3.16533	2.60501e-08	3.02828e-07
g18449_i0	12.3394	13.2477	13.1872	14.1416	14.2552	13.8887	-1.12335	0.000391591	0.00191107
g18450_i0	13.0791	12.895	12.9166	14.0807	14.2427	14.0598	-1.16427	3.15159e-16	9.66738e-15
g18487_i0	8.48359	7.65823	7.87223	9.57707	9.6921	8.83448	-1.37058	0.000388108	0.00189769
g1849_i0	9.94093	10.2144	10.3718	12.8853	12.7833	12.7016	-2.60628	2.6529e-43	7.54996e-41
g18506_i0	5.10868	5.61522	4.48007	6.57521	7.08385	7.00569	-1.79036	0.000143998	0.000783073
g18508_i0	8.53461	8.78089	8.7069	7.06416	7.29011	7.91326	1.21534	0.000207996	0.00108282
g18513_i0	0	0	0	5.19235	4.89091	3.00626	-6.75765	0.000229441	0.00118324
g18515_i0	5.60521	6.0636	6.19458	10.0117	10.2668	10.0732	-4.16355	6.46904e-59	4.73411e-56
g18537_i0	0	5.01199	4.22991	7.36023	7.1734	6.38644	-2.98414	0.00778956	0.0250806
g18558_i0	6.70166	7.72066	5.88337	9.21602	8.65239	8.12347	-1.77774	0.00223063	0.00866979
g18563_i0	5.81788	2.71884	4.55467	7.6893	7.90113	7.84869	-3.01689	7.83789e-05	0.00045626
g18564_i0	11.1834	10.9215	11.4817	7.46469	7.4055	9.19418	2.9391	1.41065e-07	1.43569e-06
g1857_i0	8.1457	7.38703	6.54494	10.1379	9.61747	10.1984	-2.51236	8.45524e-08	8.99239e-07
g18591_i0	0	0	0	5.42949	5.19455	6.38644	-7.92611	7.96775e-08	8.52112e-07
g18606_i0	0	0	0	7.06416	7.49159	7.49495	-9.54094	4.68591e-14	1.11131e-12
g1860_i0	9.35101	10.3202	9.88939	11.0746	10.938	10.9159	-1.07143	0.000509914	0.00239864
g18629_i0	9.31644	9.93219	10.6712	8.76014	9.13723	9.07692	1.08022	0.00848606	0.0269283
g18650_i0	6.73695	3.14025	2.18676	6.77965	9.10345	8.93121	-3.29308	0.00565176	0.0192117
g18652_i0	2.28268	2.71884	3.68289	6.29756	6.98836	6.48887	-3.77349	3.10261e-09	4.10335e-08
g18678_i0	7.95659	8.55109	6.76513	9.8978	9.64434	9.26187	-1.69714	0.000765605	0.00343227
g18679_i0	7.45089	8.10112	7.7897	9.97057	11.3835	11.5815	-3.33387	3.90922e-12	7.40775e-11
g18684_i0	0	1.69304	1.12716	7.04842	7.64349	7.15558	-7.05168	1.94392e-13	4.31708e-12
g18692_i0	4.51767	6.99079	4.87886	5.52354	8.6555	9.66491	-2.83161	0.00689774	0.0226942
g18695_i0	12.5432	12.3073	12.8525	10.8721	10.7086	10.9933	1.72287	1.50086e-14	3.75656e-13
g1870_i0	4.87525	6.20133	4.81959	11.6152	11.1814	10.5055	-5.74813	7.18695e-29	6.42145e-27
g18730_i0	0	0	0	4.50931	4.19971	2.64987	-6.076	0.00199631	0.0078928
g18734_i0	6.44851	5.98946	5.99473	12.2187	12.379	11.2969	-5.89825	1.8496e-53	9.80161e-51
g18736_i0	7.13103	7.86586	5.69833	9.57296	9.21522	8.58645	-2.03995	0.000721952	0.0032661
g18744_i0	0	2.71884	0	6.20124	6.41398	5.51875	-5.13194	2.68382e-05	0.00017596
g18748_i0	2.89589	3.14025	2.79106	4.68241	4.55998	4.21622	-1.68327	0.0176939	0.0498022
g18755_i0	3.92359	6.42405	6.04735	7.63239	8.75168	7.75195	-2.35574	0.000969161	0.00422767
g18765_i0	0	0	0	6.11322	6.15726	5.6759	-8.16178	1.8833e-09	2.55903e-08
g18771_i0	2.28268	4.05603	3.68289	6.75077	6.6937	5.98718	-3.10376	2.2988e-06	1.87317e-05
g18772_i0	8.3303	10.6449	9.45552	10.7976	12.1886	12.3629	-2.15896	0.00117746	0.00499314
g1877_i0	4.34547	4.32075	2.79106	9.98201	10.3402	9.42209	-6.08087	4.27638e-33	5.21582e-31
g1878_i0	8.48359	10.0077	9.00504	10.2945	10.6988	10.2113	-1.11069	0.0148749	0.0429048
g1879_i0	7.65837	7.47115	6.2405	10.1573	10.7279	10.6749	-3.30602	4.66535e-14	1.10815e-12
g18805_i0	6.80503	6.89928	7.13694	6.08264	4.84803	5.0293	1.54215	0.00208907	0.00821592
g18808_i0	0	0	0	4.55457	4.50585	1.86316	-6.15252	0.00369045	0.0133259
g18816_i0	0	7.23492	5.44738	8.15006	10.136	9.22419	-3.38071	0.0106446	0.032626
g18846_i0	3.65506	0	2.52032	7.36023	7.59893	6.78187	-4.85552	1.0254e-07	1.07346e-06
g18847_i0	0	1.08181	0	6.98371	6.00944	3.29182	-7.26822	1.9271e-05	0.000130007
g18868_i0	0	0	0	4.79984	5.44526	3.41587	-6.90705	8.77848e-05	0.000505272
g18869_i0	0	0	0	4.72262	3.71839	1.86316	-5.93259	0.00659792	0.0218952
g18877_i0	8.86874	8.00405	7.70216	9.31305	9.44658	9.27422	-1.06996	0.00509901	0.0176014
g18883_i0	5.81788	5.80006	6.26292	6.54189	7.36805	7.04464	-1.05757	0.00922949	0.0288701
g18893_i0	4.43414	3.60488	4.40141	5.65404	6.209	5.74849	-1.75812	0.0010136	0.00438911
g18909_i0	0	1.69304	1.12716	5.16343	4.75826	4.77507	-4.62869	5.14083e-05	0.000314133
g18922_i0	0	0	0	6.54189	6.41398	7.5836	-9.1216	3.16403e-11	5.3729e-10
g18932_i0	10.6931	11.1068	10.8895	9.18757	10.0042	10.1287	1.07812	0.00107774	0.00464333
g18966_i0	0	1.08181	0	9.18757	9.36339	7.42285	-10.1015	1.27499e-13	2.90714e-12
g18997_i0	4.51767	2.12103	1.75213	8.68326	9.25884	8.23294	-5.59808	8.17895e-12	1.4928e-10
g189_i0	9.46062	10.2252	8.94391	11.8608	11.4269	11.1858	-1.87955	5.0481e-06	3.85009e-05
g19000_i0	0	0	2.79106	5.42949	5.55597	5.8176	-4.59407	0.000428087	0.00205911
g19013_i0	2.28268	1.08181	0	6.77008	8.1943	6.99578	-6.76626	1.94574e-11	3.38642e-10
g1901_i0	8.29522	8.24081	8.62704	10.3136	10.1526	9.59773	-1.65753	1.54922e-08	1.87173e-07
g19022_i0	0	0	0	5.38006	7.82025	6.54429	-9.0846	3.25912e-09	4.29188e-08
g19031_i0	0	0	0	7.94863	8.73413	7.83208	-10.4113	5.21124e-16	1.52836e-14
g1903_i0	14.5349	14.1665	14.1166	11.4596	11.4118	13.0946	2.06773	7.28484e-05	0.00042763
g1904_i0	7.09068	7.42503	6.68437	8.56659	8.29351	8.58975	-1.39716	4.88911e-06	3.7381e-05
g1906_i0	9.2106	8.17545	7.71848	10.4373	10.0273	10.2576	-1.7459	0.000100062	0.000567018
g19070_i0	5.5665	5.91131	6.70089	7.65854	7.42021	7.4879	-1.39726	0.000891831	0.00392938
g19073_i0	0	0	0	6.53061	6.60635	5.59946	-8.48058	1.00385e-09	1.41404e-08
g19080_i0	11.6938	13.7337	14.1905	11.3318	11.9516	9.7261	2.27091	0.00212387	0.00832099
g19083_i0	7.72139	10.2412	10.2052	12.4408	12.3031	11.7807	-2.44247	0.000121428	0.000672134
g19104_i0	0	0	0	5.8842	5.58236	5.74849	-7.90313	8.54772e-09	1.06972e-07
g19123_i0	1.19447	0	0	5.16343	4.50585	2.43209	-5.57116	0.00193449	0.00768778
g19130_i0	0	1.69304	0	8.41531	8.4558	7.33129	-8.49076	3.77654e-13	8.04965e-12
g19183_i0	3.79556	4.79703	3.21567	5.97023	6.54055	5.06763	-1.95287	0.00894361	0.0281399
g19204_i0	0	0	0	5.71511	5.92944	4.90778	-7.73608	1.30389e-07	1.33677e-06
g19206_i0	0	0	0	4.72262	4.75826	4.28291	-6.72962	2.52792e-05	0.000166877
g19228_i0	2.89589	0	0	6.33695	7.19066	6.29246	-5.60027	3.25134e-06	2.58092e-05
g1923_i0	9.38199	7.70531	8.11341	10.9366	10.2729	9.38841	-1.74943	0.00338481	0.0124059
g19250_i0	5.40038	4.47359	3.21567	8.85364	9.05715	8.81207	-4.35604	5.04858e-15	1.3331e-13
g19254_i0	5.67964	5.44075	6.09811	7.32147	7.07458	6.90342	-1.36258	0.000186219	0.000984119
g1925_i0	9.98011	9.01376	9.04764	8.19362	7.75212	7.96495	1.44196	0.000140346	0.00076538
g19273_i0	0	0	0	6.70131	6.63185	4.86489	-8.44346	2.46176e-08	2.87044e-07
g19281_i0	0	0	0	4.20313	4.93254	3.00626	-6.35607	0.000733227	0.0033064
g19291_i0	0	0	2.52032	5.67469	6.209	6.51685	-5.48772	2.37124e-06	1.92811e-05
g192_i0	13.8234	14.3955	14.1346	12.2451	9.99076	12.4175	2.25243	0.000187371	0.000988925
g19314_i0	0	0	0	10.8749	10.5114	9.15911	-12.533	2.3415e-21	1.17595e-19
g19360_i0	7.53349	8.49414	8.23748	10.1116	9.56051	8.7188	-1.43219	0.0024612	0.00943471
g19366_i0	3.32484	3.46599	4.03524	6.6291	6.85397	5.79493	-2.95321	5.74922e-07	5.22145e-06
g19376_i0	0	0	4.81959	8.031	8.55244	7.95476	-5.01607	0.000816337	0.00363637
g19378_i0	2.62162	0	0	7.04049	6.85397	5.17688	-5.81732	7.82352e-06	5.70902e-05
g19395_i0	11.0661	11.5385	11.5189	10.0077	10.2577	10.6881	1.04566	0.000228923	0.00118136
g1939_i0	2.62162	1.08181	0	7.34742	7.85315	6.69883	-6.35012	6.57287e-12	1.21263e-10
g19408_i0	0	0	0	6.14316	6.17471	5.59946	-8.15942	2.48052e-09	3.33222e-08
g19414_i0	0	2.45068	3.54331	5.13391	5.75476	4.52254	-2.842	0.0137172	0.0401763
g19422_i0	7.09068	8.72488	7.49046	10.2358	10.6411	9.78625	-2.32158	7.46518e-06	5.47751e-05
g19437_i0	0	0	0	8.68326	8.11514	7.17327	-10.2982	1.52402e-14	3.80214e-13
g19439_i0	7.42949	6.81594	6.19458	8.63403	8.52888	8.00006	-1.52274	0.000459774	0.00219027
g19445_i0	1.19447	2.45068	0	5.86636	6.25895	5.17688	-4.8401	3.92283e-06	3.06176e-05
g1944_i0	10.617	10.8517	10.3112	11.5626	11.8702	11.5815	-1.06868	3.79265e-06	2.97313e-05
g19462_i0	0	4.14977	4.40141	5.93643	6.58039	7.208	-3.02668	0.00586613	0.0197916
g19463_i0	4.93725	4.54434	5.28158	5.81148	6.08524	6.00704	-1.04527	0.01754	0.0494049
g19481_i0	5.35568	6.95228	5.44738	7.34098	11.3314	11.2999	-4.67654	4.67796e-07	4.31777e-06
g19487_i0	0	3.84802	0	5.71511	6.209	6.6107	-4.03064	0.00753466	0.0243774
g1948_i0	12.1168	11.331	11.2537	12.8647	12.6191	12.466	-1.03715	0.00126053	0.00530009
g19497_i0	5.26189	5.01199	6.48898	8.23939	8.24476	7.54336	-2.32533	1.6586e-05	0.000113236
g19511_i0	0	0	0	9.87121	10.6583	8.41864	-12.0991	1.63024e-18	6.35875e-17
g19520_i0	2.62162	0	0	7.02449	7.19922	6.34022	-6.17453	1.01943e-08	1.2614e-07
g19523_i0	0	0	0	6.41265	6.86476	7.64193	-9.23908	1.0422e-11	1.87547e-10
g1954_i0	7.1177	4.61178	4.81959	9.55914	9.26496	8.98977	-3.31704	5.28911e-06	4.01398e-05
g19556_i0	2.62162	2.12103	0	6.49622	5.92944	5.72469	-4.57958	3.85163e-07	3.60706e-06
g19566_i0	9.65069	10.2116	10.5059	8.7912	8.79747	9.28849	1.18831	0.000293728	0.00148438
g1957_i0	9.7726	10.3215	8.1679	11.6112	11.0814	11.0901	-1.61529	0.00339601	0.012438
g1958_i0	6.96239	7.48021	8.01116	15.8878	15.6916	14.4512	-7.92748	3.51133e-62	3.05038e-59
g19597_i0	5.91351	3.60488	4.93579	6.71134	6.86476	6.78187	-1.71994	0.0101727	0.0313545
g19599_i0	2.89589	0	0	6.36263	7.24124	8.54629	-6.59608	1.71174e-07	1.71374e-06
g1960_i0	8.94617	10.3746	9.91969	10.7888	11.1134	11.4316	-1.27477	0.00292651	0.0109401
g19613_i0	6.70166	4.67621	4.62559	8.17925	8.00724	7.45213	-2.25271	0.00122993	0.00518989
g19636_i0	0	0	0	6.24331	6.39921	5.24537	-8.20978	9.41739e-09	1.17187e-07
g19645_i0	12.0949	10.9681	11.2849	9.95905	10.692	10.7703	1.01369	0.0136329	0.0399829
g19649_i0	5.6429	4.85385	4.99056	7.06416	7.47054	7.208	-2.08739	1.73239e-07	1.73104e-06
g1965_i0	13.9778	13.6368	13.9479	12.1659	12.4337	12.6673	1.42568	1.66284e-10	2.57866e-09
g19678_i0	6.42707	6.30684	6.43075	7.03252	8.39007	7.87053	-1.48822	0.00106325	0.00458474
g19689_i0	0	0	0	7.30832	7.34511	6.38644	-9.25189	3.70219e-12	7.04149e-11
g1968_i0	12.6077	12.194	12.7488	11.1635	11.4387	11.5931	1.12659	4.42467e-06	3.41872e-05
g19698_i0	7.17028	7.60957	7.62637	5.69504	5.01238	2.64987	2.60754	0.000775114	0.00347186
g1969_i0	2.28268	4.67621	2.18676	10.1304	10.6698	10.4503	-7.00128	1.35109e-23	8.33878e-22
g19705_i0	0	0	2.79106	7.26132	6.80996	5.57306	-5.7063	5.60961e-06	4.23005e-05
g1970_i0	0	0	0	9.41473	8.71636	7.5569	-10.9331	9.23284e-16	2.64721e-14
g19723_i0	10.5038	9.5275	10.3731	8.72839	8.71636	8.89702	1.41372	1.95112e-05	0.00013157
g19736_i0	1.83883	0	0	4.20313	5.0507	2.43209	-4.44187	0.0127584	0.0378517
g1974_i0	0	2.12103	2.52032	9.15304	8.53227	8.64466	-7.33285	3.95683e-27	3.18369e-25
g19769_i0	7.87183	8.2828	8.07591	6.84486	6.6937	7.43756	1.06476	0.00154009	0.00629469
g19773_i0	0	2.94488	2.18676	5.98683	6.47161	5.62539	-4.24538	3.70231e-06	2.91332e-05
g19785_i0	9.0724	9.30106	9.77313	7.66887	7.44199	7.10118	1.99514	3.49931e-10	5.21099e-09
g19802_i0	2.62162	0	2.79106	4.14513	5.50167	5.62539	-3.31556	0.00368905	0.0133239
g19809_i0	2.89589	0	0	6.84486	7.99746	7.49495	-6.4661	3.07116e-09	4.06876e-08
g19812_i0	6.70166	6.81594	7.8353	5.8842	5.86639	5.62539	1.43261	0.00236946	0.00913794
g19824_i0	6.9919	5.93784	7.02332	8.2463	8.2571	7.23352	-1.26364	0.0110923	0.0337289
g19833_i0	3.32484	3.84802	0	5.40498	5.97	6.55782	-3.12707	0.00394949	0.0141449
g19838_i0	0	0	0	4.97652	6.29132	7.06374	-8.51093	2.36923e-08	2.76464e-07
g19844_i0	15.3823	15.8656	16.3559	15.0082	14.5121	12.4678	1.58755	0.0114858	0.0347467
g19847_i0	11.721	11.0532	11.1372	9.29649	9.41755	9.37128	1.97453	3.5258e-14	8.43996e-13
g1986_i0	8.06469	7.81669	8.05036	10.0097	10.1437	10.0156	-2.08135	9.56022e-32	9.8605e-30
g19873_i0	6.9474	6.11098	4.48007	12.9942	12.9098	12.7418	-6.74577	2.63683e-32	3.00169e-30
g19877_i0	9.98562	9.24109	9.7594	8.33976	8.17274	9.07692	1.11088	0.00321231	0.0118357
g1987_i0	4.04118	0	0	9.3456	9.62384	9.63809	-7.19689	2.02748e-09	2.74765e-08
g19883_i0	3.92359	5.10855	3.92707	6.22942	7.7463	7.81528	-3.04267	6.14584e-06	4.59759e-05
g198_i0	14.468	12.9877	13.4918	11.6335	11.6667	12.0056	2.00522	3.09122e-06	2.46006e-05
g19900_i0	7.38569	7.07684	7.40231	10.2367	11.0616	10.3921	-3.32263	9.5884e-25	6.49139e-23
g19927_i0	4.04118	6.36663	5.09423	9.02423	6.56723	7.22506	-2.54798	0.00363111	0.0131486
g1992_i0	9.69846	9.79021	8.75514	10.0369	10.5149	11.8341	-1.52206	0.00672308	0.0222163
g19951_i0	0	0	0	9.04618	8.58544	8.38108	-10.8816	2.47784e-18	9.49613e-17
g19965_i0	5.52673	8.76246	7.7897	9.06975	11.5834	11.5943	-3.25985	0.000205585	0.00107136
g19968_i0	8.79533	8.77722	9.0314	7.23375	6.68154	7.1994	1.81997	1.5481e-11	2.73462e-10
g19971_i0	7.56328	6.84426	7.02332	6.27069	5.47374	5.0293	1.50585	0.00278594	0.0104809
g19985_i0	0	1.69304	2.79106	10.1518	10.5645	9.88481	-8.7562	1.07899e-39	2.24081e-37
g20008_i0	2.28268	2.71884	0	5.38006	6.54055	5.62539	-4.25446	1.70608e-05	0.000116168
g20024_i0	0	4.05603	4.75778	7.93586	8.20708	7.10118	-4.01175	9.60314e-05	0.000546597
g20053_i0	0	0	0	5.0094	4.39106	1.86316	-6.35305	0.00258503	0.00983578
g20078_i0	10.6016	10.7002	10.7467	12.4465	12.4058	12.3593	-1.72068	1.66719e-45	5.95845e-43
g20083_i0	7.18313	6.74261	7.30842	5.98683	6.17471	6.06504	1.03091	0.00149158	0.00612084
g20102_i0	8.83657	9.24109	9.21798	7.28165	7.75212	7.52969	1.58304	1.3351e-09	1.84845e-08
g20148_i0	7.93396	8.58085	8.7272	7.15513	7.4055	7.32339	1.16087	0.000283636	0.00143574
g2014_i0	10.245	10.6175	10.0284	11.1599	11.5899	12.0895	-1.34579	6.05973e-05	0.000363348
g20155_i0	0	0	0	4.55457	3.97903	4.07282	-6.33288	0.000220321	0.00114157
g20157_i0	0	0	0	5.073	5.15991	1.86316	-6.73232	0.00108791	0.00467796
g2015_i0	6.36075	6.85821	7.01013	8.172	7.67449	7.71016	-1.10843	0.00109647	0.00470572
g20165_i0	7.03506	7.40616	5.88337	9.05605	8.35987	8.56316	-1.79242	0.000231323	0.00119215
g20168_i0	2.62162	0	1.75213	5.95343	5.84474	4.72798	-4.28176	6.318e-05	0.000376765
g20180_i0	12.9802	12.8805	12.8838	11.5136	11.7847	12.1874	1.06047	9.52289e-06	6.81321e-05
g20184_i0	7.09068	7.22418	8.1318	8.94783	9.95079	9.18549	-1.87211	4.38402e-05	0.000271997
g2018_i0	8.98337	7.77316	8.24876	9.72298	9.52693	8.97976	-1.0237	0.0154102	0.0442578
g20212_i0	0	0	4.03524	6.82653	7.75793	6.87128	-4.84793	0.000743656	0.00334656
g2023_i0	9.24471	9.37814	8.90523	12.3092	11.6771	10.8658	-2.5462	1.33673e-09	1.84904e-08
g20273_i0	5.85046	8.50749	7.60897	8.71849	10.1744	10.3826	-2.24359	0.00208927	0.00821592
g20283_i0	0	0	0	5.71511	4.61217	4.46626	-7.18927	7.93628e-06	5.78306e-05
g20286_i0	6.53124	7.3281	8.01777	5.81148	5.90873	6.35579	1.38577	0.00686598	0.0226187
g20294_i0	10.5956	10.9487	11.2133	9.36637	9.95332	9.74692	1.23355	1.27071e-05	8.87244e-05
g20295_i0	7.55342	6.7122	7.45194	8.62079	8.68321	8.35032	-1.28098	0.000124878	0.000689587
g2029_i0	10.445	10.8587	10.255	12.3057	11.967	11.2101	-1.35478	0.000217507	0.00112851
g2030_i0	9.19165	11.6369	11.3386	12.9256	12.6095	12.4193	-1.61743	0.00688218	0.0226575
g20312_i0	8.50933	8.63858	9.12311	9.81071	10.6118	10.7498	-1.66593	3.64454e-06	2.87057e-05
g20340_i0	9.94093	8.64664	9.25759	6.41265	6.74133	7.4005	2.47698	1.83396e-07	1.81952e-06
g20354_i0	3.12625	3.73157	5.19094	9.8142	10.0722	9.40722	-5.57425	3.48591e-22	1.93399e-20
g20356_i0	9.65992	7.78051	8.53331	8.72097	12.4774	14.1664	-4.13374	7.41468e-05	0.000434256
g2036_i0	8.9907	9.16455	8.19147	11.1991	10.874	10.6131	-2.07768	3.10066e-09	4.10335e-08
g20370_i0	10.5689	11.8708	11.3924	12.6505	13.0688	12.055	-1.27765	0.00373144	0.0134486
g20379_i0	8.53461	7.88643	8.98495	6.55308	6.95844	6.78187	1.77269	5.58715e-06	4.21519e-05
g203_i0	14.951	13.8215	14.4091	12.7757	12.2439	12.5713	1.91983	9.03185e-08	9.56591e-07
g20421_i0	0	0	0	8.36856	9.00687	7.87053	-10.6728	1.42408e-16	4.5311e-15
g20423_i0	11.3038	10.7422	11.7023	7.328	7.19922	7.09191	4.1007	1.58125e-37	2.6704e-35
g20445_i0	0	3.46599	0	6.36263	6.02877	5.59946	-4.24352	0.00304964	0.011326
g20474_i0	3.65506	6.83017	3.01893	8.22895	10.3149	9.03884	-3.99256	0.000130213	0.000717245
g20484_i0	0	0	0	6.60779	6.52702	6.75863	-8.80601	8.11844e-12	1.48352e-10
g2049_i0	8.15877	5.47737	5.79381	12.4592	12.2333	11.6546	-5.15957	1.72224e-12	3.40636e-11
g20504_i0	9.4286	7.06485	8.26551	11.1929	11.4031	9.97203	-2.42415	0.000250872	0.00128556
g20518_i0	0	0	0	7.49403	8.12416	7.10118	-9.81456	5.80084e-14	1.36103e-12
g2052_i0	7.6305	8.26196	7.63499	8.9626	9.06653	8.67912	-1.03971	0.000583841	0.00270581
g20534_i0	0	0	0	6.65011	6.92789	6.8604	-8.99068	2.08601e-12	4.08901e-11
g20549_i0	0	0	2.18676	4.36433	4.89091	4.98992	-4.46831	0.00127902	0.00536316
g2054_i0	4.251	4.61178	5.40768	12.018	11.9325	11.0643	-6.93891	3.90681e-54	2.14428e-51
g20559_i0	0	0	0	5.98683	6.89667	4.6793	-8.28215	1.31006e-07	1.34131e-06
g20563_i0	0	0	0	5.40498	5.08803	3.15609	-6.96519	0.000105879	0.00059559
g20569_i0	8.13912	9.10728	8.51941	10.4583	10.214	10.2027	-1.65391	3.46281e-07	3.27486e-06
g20579_i0	3.49938	3.14025	3.81014	5.61184	6.13959	5.17688	-2.29422	0.000237119	0.00121997
g20584_i0	2.89589	2.71884	2.79106	5.0094	4.39106	4.6793	-2.0831	0.00363844	0.013169
g205_i0	10.7264	10.2211	10.1249	11.9843	11.2713	11.2085	-1.15143	0.00057292	0.00266242
g20616_i0	2.89589	1.69304	2.52032	4.31257	5.4162	4.77507	-2.70785	0.00162823	0.0066075
g20629_i0	4.74266	4.85385	5.59607	7.53976	7.51918	6.8604	-2.25543	7.57055e-07	6.6903e-06
g20635_i0	0	2.12103	1.12716	6.28419	6.77606	5.8619	-5.68937	5.90202e-09	7.54594e-08
g20642_i0	4.51767	4.47359	3.81014	6.2154	6.06666	6.97576	-2.2343	3.62003e-05	0.000229224
g20646_i0	0	0	0	4.50931	2.41788	3.53009	-5.79992	0.00553743	0.0188733
g20653_i0	3.49938	3.3123	3.81014	9.28142	9.41204	8.80074	-5.76019	2.1266e-42	5.53926e-40
g20657_i0	7.35195	8.72488	8.53331	9.55358	10.1831	9.75282	-1.53896	0.000466529	0.00221763
g20679_i0	0	0	0	9.86449	10.5612	9.3578	-12.1976	1.1119e-21	5.832e-20
g20710_i0	6.06002	4.39919	4.13585	7.56763	6.80996	6.64913	-1.96864	0.00482735	0.0167979
g20723_i0	6.21821	2.71884	4.87886	12.2474	11.682	10.3135	-6.45782	1.90563e-14	4.70075e-13
g20732_i0	6.29124	7.23492	6.85642	7.20566	8.1814	9.26187	-1.61612	0.0084982	0.0269557
g20733_i0	2.62162	2.45068	0	6.82653	6.39921	5.27843	-4.60904	2.86144e-06	2.28915e-05
g20756_i0	6.80503	6.77239	5.36686	8.81231	8.18572	7.41544	-1.80893	0.00189849	0.00755658
g2075_i0	15.378	14.2549	14.6276	13.8022	13.5053	13.9278	1.07547	0.00257943	0.00981693
g20760_i0	1.83883	2.71884	3.81014	7.41647	7.4055	7.208	-4.50771	5.04091e-14	1.19183e-12
g20789_i0	5.16158	0	4.99056	5.35469	6.4286	10.1207	-4.23943	0.00529803	0.0181782
g2078_i0	7.94155	8.58085	7.43229	9.93678	10.0103	10.1366	-1.97201	3.77004e-08	4.28535e-07
g20849_i0	0	0	0	4.50931	4.0564	4.34665	-6.42863	0.000121727	0.0006734
g20884_i0	12.1589	11.6354	12.1128	10.5644	10.9102	10.6204	1.2817	8.86505e-08	9.40057e-07
g20894_i0	0	3.60488	0	5.7737	6.02877	5.46232	-3.83345	0.0108621	0.0331404
g20895_i0	0	0	1.75213	7.55098	7.32961	7.33914	-7.73358	2.2825e-12	4.44582e-11
g20927_i0	0	6.11098	4.40141	8.14266	9.56879	8.80642	-4.07132	0.000625661	0.00288051
g2092_i0	8.66857	8.1359	8.19147	9.99335	10.1493	10.159	-1.75425	1.49022e-13	3.3679e-12
g2093_i0	12.0377	12.0058	12.2209	10.8479	10.8209	11.432	1.02947	4.65952e-05	0.000287119
g20947_i0	2.89589	0	2.18676	8.00678	8.69232	11.1063	-8.1894	1.6044e-13	3.60474e-12
g20976_i0	0	0	0	4.79984	5.22837	4.28291	-6.95558	1.1884e-05	8.35086e-05
g20983_i0	0	0	1.12716	8.02297	9.0477	8.40374	-9.77495	1.77854e-14	4.4014e-13
g2101_i0	6.88585	7.36765	7.07493	9.28311	9.52693	9.70041	-2.39651	2.68318e-20	1.22724e-18
g21022_i0	4.59663	5.7106	5.04332	5.91923	6.49958	6.96565	-1.35226	0.014518	0.0421205
g21045_i0	7.79019	8.90706	8.94391	10.7941	11.1969	10.6679	-2.27011	7.35651e-09	9.25162e-08
g21052_i0	4.87525	3.14025	3.38877	5.75444	6.08524	5.27843	-1.79801	0.0148533	0.0428667
g21067_i0	2.62162	0	0	6.41265	6.83213	4.52254	-5.4545	0.000113375	0.000631975
g21084_i0	9.71846	9.43044	9.63169	8.48419	8.67709	8.62873	1.00154	5.9168e-08	6.4996e-07
g21088_i0	0	0	0	6.22942	5.86639	4.72798	-7.89572	1.71478e-07	1.71567e-06
g21094_i0	6.83791	6.56684	6.96981	5.79272	5.01238	5.72469	1.2661	0.00169298	0.00683959
g21110_i0	11.8779	10.5621	10.4545	7.99452	7.85856	10.3596	1.89268	0.0146785	0.042458
g21111_i0	3.12625	5.51309	5.44738	6.83573	6.87548	6.53064	-1.7523	0.0128675	0.0381102
g2111_i0	7.89544	10.3088	9.87854	11.7954	10.9708	11.272	-1.71568	0.00490241	0.0170075
g2113_i0	8.3303	8.1359	8.20889	9.62693	10.1135	9.76453	-1.626	1.59505e-12	3.17112e-11
g21143_i0	0	0	0	4.79984	4.71118	2.43209	-6.42112	0.00111759	0.00477749
g21191_i0	1.83883	0	0	5.10378	4.66252	3.00626	-4.71267	0.00444546	0.015637
g21197_i0	6.44851	6.56684	7.07493	4.02163	2.6352	5.72469	2.12025	0.0144133	0.0418721
g2119_i0	9.60845	10.6439	9.87308	11.5381	11.2044	11.0895	-1.17932	0.000878483	0.00387612
g211_i0	6.44851	7.05277	5.73086	9.12706	8.41965	7.208	-1.95308	0.00172294	0.00693872
g21203_i0	0	0	0	6.99196	7.07458	6.25972	-8.99276	1.21469e-11	2.17314e-10
g21217_i0	8.9686	8.4302	8.33594	7.61647	7.68671	7.4879	1.00963	0.000399992	0.00194528
[truncated: 1,794 more rows]
