# Supplementary material for: Comparative Transcriptome and Metabolome Analyses Provide New Insights into the Molecular Mechanisms Underlying Taproot Development and Bioactive Compound Biosynthesis in Ficus hirta vahl
Source: Genes (Basel). 2025 Jun 30;16(7):784. doi: 10.3390/genes16070784 (PMC12294288; doi:10.3390/genes16070784)
Supplement: Supplementary file 1 [file genes-16-00784-s001.zip › Supplementary Table S4.xlsx]

## Sheet: Sheet1
Supplementary Table S4 KEGG analysis of up- and down-regulated genes
Upregulated DEG KEGG annotation										Downregulated DEG KEGG annotation
Term	Database	ID	Input_number	Background_number	P_Value	Corrected_P_Value	Input	Hyperlink		Term	Database	ID	Input_number	Background_number	P_Value	Corrected_P_Value	Input	Hyperlink
Circadian rhythm - plant	KEGG PATHWAY	ko04712	7	35	0.00323557	0.643879	K12118:g2332_i0:1.64011976639|K12130:g3437_i0:1.17133909053|K16240:g2718_i0:1.89253341834|K12125:g15836_i0:3.36341498082|K12125:g4090_i0:1.20356833475|K12125:g13518_i0:3.7628708782|K12124:g512_i0:1.70798281809	http://www.genome.jp/kegg-bin/show_pathway?ko04712/K12118%09red/K12130%09red/K16240%09red/K12125%09red/K12124%09red		Phenylpropanoid biosynthesis	KEGG PATHWAY	ko00940	51	107	1.98706e-10	5.02726e-08	K00588:g9970_i0:-4.1643977809|K13065:g9178_i0:-3.57266073322|K13065:g5735_i0:-3.52775524554|K13065:g8224_i0:-4.11678282862|K13065:g10393_i0:-6.39698764303|K13065:g8052_i0:-4.61579023663|K10775:g4267_i0:-1.22211598626|K13066:g5432_i0:-7.98273745609|K13066:g28059_i0:-7.43012562231|K13066:g4367_i0:-9.79401163478|K13066:g4867_i0:-7.62336159182|K13066:g10573_i0:-6.89036179435|K01188:g4414_i0:-3.988640…	http://www.genome.jp/kegg-bin/show_pathway?ko00940/K00588%09green/K13065%09green/K10775%09green/K13066%09green/K01188%09green/K00083%09green/K12355%09green/K05350%09green/K01904%09green/K00430%09green/K05349%09green
Carotenoid biosynthesis	KEGG PATHWAY	ko00906	5	24	0.0107757	0.705147	K09837:g8890_i0:1.42902196279|K17913:g6346_i0:3.7202040519|K14593:g10862_i0:1.24994571062|K09841:g15709_i0:1.63938196843|K17912:g7695_i0:3.47567696005	http://www.genome.jp/kegg-bin/show_pathway?ko00906/K09837%09red/K17913%09red/K14593%09red/K09841%09red/K17912%09red		Flavonoid biosynthesis	KEGG PATHWAY	ko00941	19	26	1.15562e-06	0.000146186	K13065:g9178_i0:-3.57266073322|K13065:g5735_i0:-3.52775524554|K13065:g8224_i0:-4.11678282862|K13065:g10393_i0:-6.39698764303|K13065:g8052_i0:-4.61579023663|K08695:g2675_i0:-3.35596394318|K13082:g10982_i0:-5.12202404364|K13081:g11524_i0:-4.86682520872|K01859:g15134_i0:-3.21411002151|K00475:g9140_i0:-5.3739670046|K00660:g13916_i0:-5.76163401426|K00660:g11412_i0:-5.03215456713|K00660:g8964_i0:-6.029…	http://www.genome.jp/kegg-bin/show_pathway?ko00941/K13065%09green/K08695%09green/K13082%09green/K13081%09green/K01859%09green/K00475%09green/K00660%09green/K00588%09green/K05278%09green/K05280%09green
SNARE interactions in vesicular transport	KEGG PATHWAY	ko04130	4	26	0.051445	0.814718	K08493:g15604_i0:1.19282336757|K08493:g15186_i0:1.18703339035|K08493:g17087_i0:1.25099516191|K08493:g16594_i0:1.06253950883	http://www.genome.jp/kegg-bin/show_pathway?ko04130/K08493%09red		Cyanoamino acid metabolism	KEGG PATHWAY	ko00460	22	43	1.31326e-05	0.00110752	K01188:g4414_i0:-3.98864092296|K01188:g13316_i0:-9.20800102658|K01188:g14863_i0:-6.36276175838|K01188:g9231_i0:-2.47179286597|K01188:g20212_i0:-4.84792674397|K01188:g7233_i0:-2.67279737469|K01188:g3525_i0:-7.96917496322|K01188:g9983_i0:-6.00011777427|K01188:g8769_i0:-13.3667852408|K01188:g12226_i0:-1.94313258755|K01188:g7032_i0:-8.01598458585|K01188:g3450_i0:-6.78056256909|K01188:g1665_i0:-1.2115…	http://www.genome.jp/kegg-bin/show_pathway?ko00460/K01188%09green/K05349%09green/K05350%09green/K08248%09green
Phosphatidylinositol signaling system	KEGG PATHWAY	ko04070	5	42	0.0701477	0.814718	K00921:g106_i0:1.59044323731|K00901:g7216_i0:1.7283350873|K18649:g6449_i0:1.10146794599|K00981:g11799_i0:1.77346978501|K00981:g13624_i0:1.90749494532	http://www.genome.jp/kegg-bin/show_pathway?ko04070/K00921%09red/K00901%09red/K18649%09red/K00981%09red		Starch and sucrose metabolism	KEGG PATHWAY	ko00500	43	152	0.000306103	0.019361	K01193:g6492_i0:-4.99593877452|K13648:g1319_i0:-1.72531656119|K00975:g6169_i0:-2.60379132644|K00770:g772_i0:-2.08616757366|K00700:g15233_i0:-1.82555706457|K01188:g4414_i0:-3.98864092296|K01188:g13316_i0:-9.20800102658|K01188:g14863_i0:-6.36276175838|K01188:g9231_i0:-2.47179286597|K01188:g20212_i0:-4.84792674397|K01188:g7233_i0:-2.67279737469|K01188:g3525_i0:-7.96917496322|K01188:g9983_i0:-6.00011…	http://www.genome.jp/kegg-bin/show_pathway?ko00500/K01193%09green/K13648%09green/K00975%09green/K00770%09green/K00700%09green/K01188%09green/K16055%09green/K19891%09green/K00688%09green/K01051%09green/K01087%09green/K05350%09green/K01179%09green/K05349%09green/K00695%09green/K00696%09green/K01184%09green
Plant hormone signal transduction	KEGG PATHWAY	ko04075	11	132	0.0762999	0.814718	K14506:g6843_i0:1.97840450664|K14484:g11333_i0:1.98658031619|K14484:g12065_i0:1.46500593247|K14484:g9918_i0:1.13960193299|K14491:g3573_i0:1.43632171898|K14431:g6776_i0:1.58822362593|K14487:g6754_i0:3.55819856165|K14487:g9905_i0:3.22541611946|K14492:g10244_i0:1.37947388853|K14488:g21505_i0:1.4206242815|K13946:g5040_i0:1.42376407032	http://www.genome.jp/kegg-bin/show_pathway?ko04075/K14506%09red/K14484%09red/K14491%09red/K14431%09red/K14487%09red/K14492%09red/K14488%09red/K13946%09red		Plant-pathogen interaction	KEGG PATHWAY	ko04626	48	186	0.000805317	0.0407491	K13449:g23452_i0:-9.42609224815|K13449:g16455_i0:-6.02800330654|K13457:g2467_i0:-2.40210085692|K13457:g2581_i0:-2.31256798516|K13457:g3546_i0:-7.1340398637|K13457:g9661_i0:-1.05634024215|K13457:g19462_i0:-3.02668459003|K13457:g12011_i0:-3.43721349598|K13457:g14944_i0:-2.34319900785|K13457:g7670_i0:-4.26601049108|K13457:g14804_i0:-3.81444752879|K13457:g1038_i0:-1.15465826465|K13457:g20053_i0:-6.35…	http://www.genome.jp/kegg-bin/show_pathway?ko04626/K13449%09green/K13457%09green/K13412%09green/K13448%09green/K18875%09green/K05391%09green/K13447%09green/K13459%09green/K13424%09green/K13434%09green/K02183%09green
Nicotinate and nicotinamide metabolism	KEGG PATHWAY	ko00760	3	20	0.0929044	0.814718	K03787:g19785_i0:1.99513611549|K03787:g13075_i0:2.67147572569|K03787:g11643_i0:2.47578719207	http://www.genome.jp/kegg-bin/show_pathway?ko00760/K03787%09red		Sesquiterpenoid and triterpenoid biosynthesis	KEGG PATHWAY	ko00909	8	12	0.0024438	0.077285	K00511:g6671_i0:-2.61451856506|K15813:g6596_i0:-5.93737504652|K15813:g10629_i0:-9.17511389681|K15813:g5556_i0:-5.95124526357|K15813:g5710_i0:-8.01742792949|K15813:g3346_i0:-6.06125470318|K15803:g13140_i0:-10.406856331|K15803:g4146_i0:-14.0581043936	http://www.genome.jp/kegg-bin/show_pathway?ko00909/K00511%09green/K15813%09green/K15803%09green
Sulfur relay system	KEGG PATHWAY	ko04122	2	9	0.0929844	0.814718	K03639:g18066_i0:1.39735830553|K11996:g8480_i0:1.15419291629	http://www.genome.jp/kegg-bin/show_pathway?ko04122/K03639%09red/K11996%09red		Cutin, suberine and wax biosynthesis	KEGG PATHWAY	ko00073	8	12	0.0024438	0.077285	K17991:g15119_i0:-2.14396699516|K13356:g8970_i0:-8.930337754|K15401:g8488_i0:-13.802909932|K15400:g8678_i0:-12.0576529724|K15400:g11162_i0:-4.82738542595|K15403:g9956_i0:-9.35204181149|K15402:g6677_i0:-11.2124384159|K15398:g8865_i0:-2.36648575517	http://www.genome.jp/kegg-bin/show_pathway?ko00073/K17991%09green/K13356%09green/K15401%09green/K15400%09green/K15403%09green/K15402%09green/K15398%09green
Phenylpropanoid biosynthesis	KEGG PATHWAY	ko00940	9	107	0.0985502	0.814718	K13066:g12261_i0:1.29697503985|K00083:g10785_i0:2.27268895387|K01904:g7831_i0:1.78123303371|K09754:g4353_i0:1.69103110939|K00430:g13182_i0:2.42830914743|K00430:g5957_i0:1.55850710817|K18368:g12366_i0:2.23932778843|K00487:g2535_i0:1.39385019211|K09753:g5637_i0:1.20241612272	http://www.genome.jp/kegg-bin/show_pathway?ko00940/K13066%09red/K00083%09red/K01904%09red/K09754%09red/K00430%09red/K18368%09red/K00487%09red/K09753%09red		Diterpenoid biosynthesis	KEGG PATHWAY	ko00904	8	13	0.00350177	0.0885947	K04125:g14501_i0:-3.85551056515|K04125:g16064_i0:-3.49327082805|K04125:g15828_i0:-6.14233516853|K04120:g6180_i0:-1.90168912369|K05282:g13053_i0:-1.39412544524|K17961:g22583_i0:-4.60116500983|K04123:g10210_i0:-3.80769784002|K04123:g5845_i0:-2.0951640022	http://www.genome.jp/kegg-bin/show_pathway?ko00904/K04125%09green/K04120%09green/K05282%09green/K17961%09green/K04123%09green
Nitrogen metabolism	KEGG PATHWAY	ko00910	3	22	0.112729	0.814718	K00366:g4713_i0:1.91147042504|K10534:g10211_i0:3.31581268401|K01674:g14983_i0:2.35183684557	http://www.genome.jp/kegg-bin/show_pathway?ko00910/K00366%09red/K10534%09red/K01674%09red		Fatty acid elongation	KEGG PATHWAY	ko00062	8	14	0.00488246	0.102939	K10703:g13150_i0:-2.67284321684|K15397:g2918_i0:-10.8698859247|K15397:g8053_i0:-8.6239680328|K15397:g5831_i0:-3.22958339474|K15397:g10935_i0:-5.84942208295|K15397:g10864_i0:-9.65716533783|K15397:g9831_i0:-6.79376743836|K15397:g19000_i0:-4.59407167097	http://www.genome.jp/kegg-bin/show_pathway?ko00062/K10703%09green/K15397%09green
Stilbenoid, diarylheptanoid and gingerol biosynthesis	KEGG PATHWAY	ko00945	2	11	0.124024	0.814718	K09754:g4353_i0:1.69103110939|K00487:g2535_i0:1.39385019211	http://www.genome.jp/kegg-bin/show_pathway?ko00945/K09754%09red/K00487%09red		alpha-Linolenic acid metabolism	KEGG PATHWAY	ko00592	10	24	0.00948	0.171317	K05894:g8121_i0:-1.16772160662|K05894:g4966_i0:-1.39105510719|K08241:g15277_i0:-10.4348695315|K00454:g2922_i0:-4.72677105899|K00454:g2682_i0:-1.86203019899|K01723:g6014_i0:-1.34258965631|K01723:g306_i0:-4.42384603383|K01723:g8973_i0:-9.75543000559|K10528:g9028_i0:-2.17235675107|K14674:g785_i0:-1.21258696834	http://www.genome.jp/kegg-bin/show_pathway?ko00592/K05894%09green/K08241%09green/K00454%09green/K01723%09green/K10528%09green/K14674%09green
Porphyrin and chlorophyll metabolism	KEGG PATHWAY	ko00860	4	37	0.127819	0.814718	K10960:g7809_i0:1.1103235688|K13071:g2619_i0:1.22082253487|K03403:g7994_i0:2.02716057581|K03403:g8267_i0:2.13327589878	http://www.genome.jp/kegg-bin/show_pathway?ko00860/K10960%09red/K13071%09red/K03403%09red		Isoquinoline alkaloid biosynthesis	KEGG PATHWAY	ko00950	10	25	0.0117573	0.185913	K13384:g10578_i0:-1.42067855782|K00276:g6012_i0:-10.9444096549|K00276:g3793_i0:-1.51461872015|K00276:g7047_i0:-4.39505722263|K00422:g8007_i0:-2.62480676933|K00422:g7264_i0:-6.04107764379|K00422:g5044_i0:-6.88469962399|K00422:g6802_i0:-8.21215267794|K01592:g9199_i0:-4.55336465628|K00815:g8066_i0:-3.54582740742	http://www.genome.jp/kegg-bin/show_pathway?ko00950/K13384%09green/K00276%09green/K00422%09green/K01592%09green/K00815%09green
Ubiquitin mediated proteolysis	KEGG PATHWAY	ko04120	6	68	0.137585	0.814718	K10583:g10358_i0:1.30336642122|K10581:g1075_i0:1.86029408742|K03094:g12056_i0:1.19977271492|K10571:g18932_i0:1.07811637423|K03178:g1451_i0:1.06172234266|K03354:g7123_i0:1.24458084585	http://www.genome.jp/kegg-bin/show_pathway?ko04120/K10583%09red/K10581%09red/K03094%09red/K10571%09red/K03178%09red/K03354%09red		Stilbenoid, diarylheptanoid and gingerol biosynthesis	KEGG PATHWAY	ko00945	6	11	0.0169495	0.252249	K00588:g9970_i0:-4.1643977809|K13065:g9178_i0:-3.57266073322|K13065:g5735_i0:-3.52775524554|K13065:g8224_i0:-4.11678282862|K13065:g10393_i0:-6.39698764303|K13065:g8052_i0:-4.61579023663	http://www.genome.jp/kegg-bin/show_pathway?ko00945/K00588%09green/K13065%09green
Histidine metabolism	KEGG PATHWAY	ko00340	2	12	0.140353	0.814718	K00128:g7256_i0:1.01683935332|K18649:g6449_i0:1.10146794599	http://www.genome.jp/kegg-bin/show_pathway?ko00340/K00128%09red/K18649%09red		DNA replication	KEGG PATHWAY	ko03030	12	36	0.0181504	0.255114	K10744:g13137_i0:-1.03780865428|K02685:g5716_i0:-1.40790807242|K02684:g8026_i0:-1.32636376356|K07466:g5277_i0:-1.33113309016|K02210:g5323_i0:-1.64372642576|K04802:g13444_i0:-2.87215295362|K02212:g3585_i0:-1.94082575271|K02540:g2893_i0:-1.39249418479|K02541:g1689_i0:-1.7715911092|K02542:g261_i0:-2.30891675378|K02320:g679_i0:-1.47665725877|K10739:g13307_i0:-1.6672953315	http://www.genome.jp/kegg-bin/show_pathway?ko03030/K10744%09green/K02685%09green/K02684%09green/K07466%09green/K02210%09green/K04802%09green/K02212%09green/K02540%09green/K02541%09green/K02542%09green/K02320%09green/K10739%09green
Sulfur metabolism	KEGG PATHWAY	ko00920	3	26	0.156523	0.814718	K00860:g12085_i0:1.57819580906|K01082:g6107_i0:1.34620436157|K01738:g11008_i0:1.7033942309	http://www.genome.jp/kegg-bin/show_pathway?ko00920/K00860%09red/K01082%09red/K01738%09red		Pentose and glucuronate interconversions	KEGG PATHWAY	ko00040	12	38	0.0247728	0.325368	K01051:g12237_i0:-1.5836706243|K01051:g6741_i0:-1.83902091959|K01051:g9473_i0:-1.3238205857|K01051:g10122_i0:-6.39420424598|K01051:g9437_i0:-2.10179102283|K12447:g15424_i0:-7.1139222023|K01184:g12948_i0:-7.74349125214|K01728:g5623_i0:-1.19578122278|K01728:g947_i0:-2.17135507598|K01728:g1605_i0:-2.0298829334|K01728:g9674_i0:-2.5605613695|K01728:g9176_i0:-1.29311503101	http://www.genome.jp/kegg-bin/show_pathway?ko00040/K01051%09green/K12447%09green/K01184%09green/K01728%09green
Diterpenoid biosynthesis	KEGG PATHWAY	ko00904	2	13	0.157108	0.814718	K04125:g21468_i0:1.60714827199|K05282:g10413_i0:1.41711887555	http://www.genome.jp/kegg-bin/show_pathway?ko00904/K04125%09red/K05282%09red		Brassinosteroid biosynthesis	KEGG PATHWAY	ko00905	5	9	0.0274246	0.325368	K09587:g1406_i0:-2.49521910793|K12638:g9775_i0:-5.06148322072|K12639:g9352_i0:-4.76820212914|K15639:g9009_i0:-2.7218450788|K15639:g4160_i0:-2.41234789684	http://www.genome.jp/kegg-bin/show_pathway?ko00905/K09587%09green/K12638%09green/K12639%09green/K15639%09green
Zeatin biosynthesis	KEGG PATHWAY	ko00908	2	13	0.157108	0.814718	K10717:g8490_i0:3.6238412804|K10760:g13959_i0:1.80855077671	http://www.genome.jp/kegg-bin/show_pathway?ko00908/K10717%09red/K10760%09red		Plant hormone signal transduction	KEGG PATHWAY	ko04075	30	132	0.0289753	0.325368	K14487:g4589_i0:-5.93352631241|K14487:g6226_i0:-7.0628553397|K14487:g6850_i0:-10.8632203643|K14497:g7212_i0:-2.03970793557|K14497:g8356_i0:-3.79309787844|K14497:g11934_i0:-4.04019532277|K14491:g432_i0:-1.48540445777|K14493:g3034_i0:-1.25936835887|K14484:g15616_i0:-1.4468795275|K14484:g17897_i0:-5.85867740803|K14484:g14559_i0:-1.86711788311|K14484:g19613_i0:-2.25271387014|K14484:g12981_i0:-1.98889…	http://www.genome.jp/kegg-bin/show_pathway?ko04075/K14487%09green/K14497%09green/K14491%09green/K14493%09green/K14484%09green/K14488%09green/K14498%09green/K13464%09green/K13449%09green/K13422%09green/K13946%09green/K14505%09green/K14516%09green
Glycerolipid metabolism	KEGG PATHWAY	ko00561	4	41	0.163157	0.814718	K00128:g7256_i0:1.01683935332|K00679:g1500_i0:1.10895020181|K09480:g526_i0:1.12117782872|K00901:g7216_i0:1.7283350873	http://www.genome.jp/kegg-bin/show_pathway?ko00561/K00128%09red/K00679%09red/K09480%09red/K00901%09red		Zeatin biosynthesis	KEGG PATHWAY	ko00908	6	13	0.0295789	0.325368	K13495:g10584_i0:-3.66323224117|K13495:g20629_i0:-2.2554271341|K13495:g7969_i0:-1.90899345695|K13495:g10675_i0:-7.04257214147|K10760:g11931_i0:-3.30972658625|K10760:g4968_i0:-3.71472485545	http://www.genome.jp/kegg-bin/show_pathway?ko00908/K13495%09green/K10760%09green
Pyruvate metabolism	KEGG PATHWAY	ko00620	5	58	0.177652	0.814718	K00128:g7256_i0:1.01683935332|K18881:g11296_i0:1.36301366722|K01595:g1840_i0:1.82359406136|K00029:g4024_i0:1.14320084201|K01638:g7677_i0:3.3347900878	http://www.genome.jp/kegg-bin/show_pathway?ko00620/K00128%09red/K18881%09red/K01595%09red/K00029%09red/K01638%09red		Nitrogen metabolism	KEGG PATHWAY	ko00910	8	22	0.0346664	0.33733	K01673:g15723_i0:-10.262919055|K00261:g6253_i0:-5.41324799647|K00261:g6848_i0:-1.19662205643|K02575:g8891_i0:-10.1302111981|K02575:g7462_i0:-6.14516975602|K01674:g14070_i0:-4.44039611732|K01674:g18684_i0:-7.05168085683|K01674:g16055_i0:-2.00409910191	http://www.genome.jp/kegg-bin/show_pathway?ko00910/K01673%09green/K00261%09green/K02575%09green/K01674%09green
Inositol phosphate metabolism	KEGG PATHWAY	ko00562	4	43	0.182018	0.814718	K00921:g106_i0:1.59044323731|K00140:g10741_i0:1.01241614253|K01858:g8234_i0:2.89858214952|K18649:g6449_i0:1.10146794599	http://www.genome.jp/kegg-bin/show_pathway?ko00562/K00921%09red/K00140%09red/K01858%09red/K18649%09red		Linoleic acid metabolism	KEGG PATHWAY	ko00591	5	10	0.0368246	0.34506	K14674:g785_i0:-1.21258696834|K00454:g2922_i0:-4.72677105899|K00454:g2682_i0:-1.86203019899|K15718:g3374_i0:-2.55129116064|K15718:g3433_i0:-2.174406489	http://www.genome.jp/kegg-bin/show_pathway?ko00591/K14674%09green/K00454%09green/K15718%09green
beta-Alanine metabolism	KEGG PATHWAY	ko00410	3	29	0.192258	0.814718	K00128:g7256_i0:1.01683935332|K00140:g10741_i0:1.01241614253|K00276:g4615_i0:1.88597167785	http://www.genome.jp/kegg-bin/show_pathway?ko00410/K00128%09red/K00140%09red/K00276%09red		Galactose metabolism	KEGG PATHWAY	ko00052	10	32	0.0406038	0.362603	K01193:g6492_i0:-4.99593877452|K00850:g15936_i0:-6.57086160552|K00850:g8210_i0:-2.22614955273|K18819:g11555_i0:-2.60843451789|K01784:g1020_i0:-1.3822332097|K12447:g15424_i0:-7.1139222023|K07407:g10166_i0:-2.70481404581|K07407:g6651_i0:-1.82859386717|K06617:g4054_i0:-1.12657752684|K06617:g3292_i0:-3.86686882188	http://www.genome.jp/kegg-bin/show_pathway?ko00052/K01193%09green/K00850%09green/K18819%09green/K01784%09green/K12447%09green/K07407%09green/K06617%09green
Carbon fixation in photosynthetic organisms	KEGG PATHWAY	ko00710	4	46	0.211556	0.814718	K01595:g1840_i0:1.82359406136|K01623:g2321_i0:1.80952420985|K00029:g4024_i0:1.14320084201|K03841:g12052_i0:1.47774087556	http://www.genome.jp/kegg-bin/show_pathway?ko00710/K01595%09red/K01623%09red/K00029%09red/K03841%09red		Photosynthesis	KEGG PATHWAY	ko00195	8	23	0.0415632	0.362603	K02112:g853_i0:-3.54826658353|K02111:g2875_i0:-3.48710694258|K02634:g11686_i0:-3.08553052977|K02689:g60_i0:-2.57783020302|K02109:g14200_i0:-1.46555722183|K02706:g6856_i0:-3.36234344881|K02717:g15760_i0:-2.08995589228|K02704:g15384_i0:-2.23429985965	http://www.genome.jp/kegg-bin/show_pathway?ko00195/K02112%09green/K02111%09green/K02634%09green/K02689%09green/K02109%09green/K02706%09green/K02717%09green/K02704%09green
Arginine and proline metabolism	KEGG PATHWAY	ko00330	4	47	0.221689	0.814718	K00128:g7256_i0:1.01683935332|K00294:g5990_i0:1.59983780367|K01476:g5422_i0:2.88833490666|K00318:g8633_i0:2.25260485851	http://www.genome.jp/kegg-bin/show_pathway?ko00330/K00128%09red/K00294%09red/K01476%09red/K00318%09red		Glutathione metabolism	KEGG PATHWAY	ko00480	14	55	0.0601496	0.479743	K00434:g16034_i0:-9.94484089505|K01581:g11085_i0:-9.78105376465|K00799:g16128_i0:-3.00800864861|K00799:g13907_i0:-2.97795317117|K00799:g15950_i0:-7.74128124424|K00799:g10286_i0:-1.13941050632|K00799:g14601_i0:-3.09028091495|K00799:g8207_i0:-2.132317301|K00799:g15897_i0:-4.30231022718|K00799:g17064_i0:-8.68563663021|K00799:g14514_i0:-3.03233409256|K00799:g20078_i0:-1.7206810646|K00799:g15784_i0:-1…	http://www.genome.jp/kegg-bin/show_pathway?ko00480/K00434%09green/K01581%09green/K00799%09green/K10808%09green
Starch and sucrose metabolism	KEGG PATHWAY	ko00500	10	152	0.23895	0.814718	K01193:g6862_i0:1.51016482647|K00700:g1270_i0:1.4014690487|K16055:g1965_i0:1.42568109052|K00703:g1223_i0:1.68519605267|K00688:g17459_i0:1.40859400599|K00688:g17804_i0:2.02916222173|K00688:g3655_i0:1.76763330226|K00688:g10731_i0:1.83525106189|K00688:g15040_i0:1.80754464676|K01051:g5455_i0:1.11693858666	http://www.genome.jp/kegg-bin/show_pathway?ko00500/K01193%09red/K00700%09red/K16055%09red/K00703%09red/K00688%09red/K01051%09red		Steroid biosynthesis	KEGG PATHWAY	ko00100	7	21	0.0639798	0.490512	K01052:g7576_i0:-1.50755509182|K00511:g6671_i0:-2.61451856506|K01853:g4958_i0:-8.49115764593|K01853:g2420_i0:-6.38297263924|K14674:g785_i0:-1.21258696834|K14423:g9452_i0:-2.04579101632|K14424:g12073_i0:-1.00421038345	http://www.genome.jp/kegg-bin/show_pathway?ko00100/K01052%09green/K00511%09green/K01853%09green/K14674%09green/K14423%09green/K14424%09green
Alanine, aspartate and glutamate metabolism	KEGG PATHWAY	ko00250	3	33	0.242584	0.814718	K00294:g5990_i0:1.59983780367|K00827:g2756_i0:1.24801093637|K01756:g5789_i0:1.27239783967	http://www.genome.jp/kegg-bin/show_pathway?ko00250/K00294%09red/K00827%09red/K01756%09red		Tyrosine metabolism	KEGG PATHWAY	ko00350	11	41	0.0697483	0.51901	K00276:g6012_i0:-10.9444096549|K00276:g3793_i0:-1.51461872015|K00276:g7047_i0:-4.39505722263|K00001:g9314_i0:-6.66427203324|K01592:g9199_i0:-4.55336465628|K00815:g8066_i0:-3.54582740742|K00121:g9480_i0:-2.14053133398|K00422:g8007_i0:-2.62480676933|K00422:g7264_i0:-6.04107764379|K00422:g5044_i0:-6.88469962399|K00422:g6802_i0:-8.21215267794	http://www.genome.jp/kegg-bin/show_pathway?ko00350/K00276%09green/K00001%09green/K01592%09green/K00815%09green/K00121%09green/K00422%09green
Monoterpenoid biosynthesis	KEGG PATHWAY	ko00902	1	5	0.253031	0.814718	K15095:g12488_i0:1.90819793182	http://www.genome.jp/kegg-bin/show_pathway?ko00902/K15095%09red		ABC transporters	KEGG PATHWAY	ko02010	6	19	0.0983788	0.638201	K05674:g487_i0:-1.58682929621|K05658:g421_i0:-1.02917414979|K05658:g1057_i0:-1.08424082063|K05658:g1450_i0:-9.16713771757|K05658:g1498_i0:-8.46119706231|K05658:g2290_i0:-1.25649495986	http://www.genome.jp/kegg-bin/show_pathway?ko02010/K05674%09green/K05658%09green
Ubiquinone and other terpenoid-quinone biosynthesis	KEGG PATHWAY	ko00130	3	34	0.2555	0.814718	K00487:g2535_i0:1.39385019211|K01904:g7831_i0:1.78123303371|K03809:g11825_i0:1.07901786387	http://www.genome.jp/kegg-bin/show_pathway?ko00130/K00487%09red/K01904%09red/K03809%09red		Phenylalanine metabolism	KEGG PATHWAY	ko00360	10	40	0.109933	0.661374	K00276:g6012_i0:-10.9444096549|K00276:g3793_i0:-1.51461872015|K00276:g7047_i0:-4.39505722263|K10775:g4267_i0:-1.22211598626|K00815:g8066_i0:-3.54582740742|K00588:g9970_i0:-4.1643977809|K01426:g6781_i0:-2.0206756807|K01426:g8882_i0:-2.66579445691|K01426:g6639_i0:-8.66744360943|K01904:g9035_i0:-7.68400108137	http://www.genome.jp/kegg-bin/show_pathway?ko00360/K00276%09green/K10775%09green/K00815%09green/K00588%09green/K01426%09green/K01904%09green
Valine, leucine and isoleucine degradation	KEGG PATHWAY	ko00280	3	34	0.2555	0.814718	K00128:g7256_i0:1.01683935332|K00140:g10741_i0:1.01241614253|K00827:g2756_i0:1.24801093637	http://www.genome.jp/kegg-bin/show_pathway?ko00280/K00128%09red/K00140%09red/K00827%09red		Circadian rhythm - plant	KEGG PATHWAY	ko04712	8	35	0.192609	0.832333	K12129:g9975_i0:-1.02893759726|K16223:g18170_i0:-9.44453313213|K16223:g16369_i0:-9.12375112582|K00660:g13916_i0:-5.76163401426|K00660:g11412_i0:-5.03215456713|K00660:g8964_i0:-6.02970460763|K00660:g12777_i0:-6.29862372108|K00660:g12580_i0:-6.53341072127	http://www.genome.jp/kegg-bin/show_pathway?ko04712/K12129%09green/K16223%09green/K00660%09green
ABC transporters	KEGG PATHWAY	ko02010	2	19	0.262703	0.814718	K05643:g182_i0:1.3423053372|K05658:g1123_i0:1.14553103952	http://www.genome.jp/kegg-bin/show_pathway?ko02010/K05643%09red/K05658%09red		Glycerolipid metabolism	KEGG PATHWAY	ko00561	9	41	0.199621	0.832333	K01054:g9206_i0:-1.06356531598|K07407:g10166_i0:-2.70481404581|K07407:g6651_i0:-1.82859386717|K13508:g8823_i0:-4.19688853758|K13508:g7968_i0:-6.76165837644|K13508:g8001_i0:-7.20002147666|K13508:g8621_i0:-10.947235662|K00679:g15737_i0:-7.67602591368|K14674:g785_i0:-1.21258696834	http://www.genome.jp/kegg-bin/show_pathway?ko00561/K01054%09green/K07407%09green/K13508%09green/K00679%09green/K14674%09green
Lysine degradation	KEGG PATHWAY	ko00310	2	20	0.280614	0.814718	K00128:g7256_i0:1.01683935332|K00306:g13893_i0:1.9890003248	http://www.genome.jp/kegg-bin/show_pathway?ko00310/K00128%09red/K00306%09red		Nicotinate and nicotinamide metabolism	KEGG PATHWAY	ko00760	5	20	0.221729	0.832333	K00278:g3758_i0:-1.69911023759|K03517:g6129_i0:-1.14529292992|K00858:g2673_i0:-2.05782087445|K03787:g8291_i0:-1.14466957412|K01950:g3824_i0:-1.40516168166	http://www.genome.jp/kegg-bin/show_pathway?ko00760/K00278%09green/K03517%09green/K00858%09green/K03787%09green/K01950%09green
Pentose phosphate pathway	KEGG PATHWAY	ko00030	3	36	0.281593	0.814718	K01623:g2321_i0:1.80952420985|K01057:g3963_i0:1.720630204|K03841:g12052_i0:1.47774087556	http://www.genome.jp/kegg-bin/show_pathway?ko00030/K01623%09red/K01057%09red/K03841%09red		Monoterpenoid biosynthesis	KEGG PATHWAY	ko00902	2	5	0.23029	0.832333	K18108:g6739_i0:-9.93676020831|K18108:g5719_i0:-10.643900239	http://www.genome.jp/kegg-bin/show_pathway?ko00902/K18108%09green
Taurine and hypotaurine metabolism	KEGG PATHWAY	ko00430	1	6	0.288503	0.814718	K10712:g10685_i0:1.53133831125	http://www.genome.jp/kegg-bin/show_pathway?ko00430/K10712%09red		Glycosphingolipid biosynthesis - globo series	KEGG PATHWAY	ko00603	2	5	0.23029	0.832333	K07407:g10166_i0:-2.70481404581|K07407:g6651_i0:-1.82859386717	http://www.genome.jp/kegg-bin/show_pathway?ko00603/K07407%09green
Glutathione metabolism	KEGG PATHWAY	ko00480	4	55	0.30637	0.814718	K01255:g5865_i0:2.46790944483|K00432:g13761_i0:1.35799444099|K00799:g16911_i0:3.62119944091|K00799:g18140_i0:5.37710902927	http://www.genome.jp/kegg-bin/show_pathway?ko00480/K01255%09red/K00432%09red/K00799%09red		Tryptophan metabolism	KEGG PATHWAY	ko00380	5	21	0.247264	0.856958	K11816:g20549_i0:-4.468306736|K01426:g6781_i0:-2.0206756807|K01426:g8882_i0:-2.66579445691|K01426:g6639_i0:-8.66744360943|K11820:g16683_i0:-3.17056821351	http://www.genome.jp/kegg-bin/show_pathway?ko00380/K11816%09green/K01426%09green/K11820%09green
Phenylalanine metabolism	KEGG PATHWAY	ko00360	3	40	0.334312	0.814718	K00276:g4615_i0:1.88597167785|K00487:g2535_i0:1.39385019211|K01904:g7831_i0:1.78123303371	http://www.genome.jp/kegg-bin/show_pathway?ko00360/K00276%09red/K00487%09red/K01904%09red		Valine, leucine and isoleucine biosynthesis	KEGG PATHWAY	ko00290	3	12	0.311801	0.916577	K01649:g6736_i0:-5.77174260909|K00826:g8164_i0:-2.48356803263|K00826:g10147_i0:-1.57210449228	http://www.genome.jp/kegg-bin/show_pathway?ko00290/K01649%09green/K00826%09green
Ascorbate and aldarate metabolism	KEGG PATHWAY	ko00053	2	24	0.351565	0.814718	K00128:g7256_i0:1.01683935332|K18649:g6449_i0:1.10146794599	http://www.genome.jp/kegg-bin/show_pathway?ko00053/K00128%09red/K18649%09red		Ether lipid metabolism	KEGG PATHWAY	ko00565	4	18	0.322917	0.916577	K14674:g785_i0:-1.21258696834|K16860:g7178_i0:-1.13430431181|K01115:g5027_i0:-4.9514821756|K01115:g2652_i0:-1.87046263199	http://www.genome.jp/kegg-bin/show_pathway?ko00565/K14674%09green/K16860%09green/K01115%09green
Lysine biosynthesis	KEGG PATHWAY	ko00300	1	8	0.354489	0.814718	K10206:g16145_i0:2.86041450934	http://www.genome.jp/kegg-bin/show_pathway?ko00300/K10206%09red		Phosphatidylinositol signaling system	KEGG PATHWAY	ko04070	8	42	0.327614	0.916577	K05857:g11728_i0:-8.69754872625|K05857:g6501_i0:-1.21018071072|K05857:g16920_i0:-2.92484159393|K05857:g4707_i0:-2.29116965724|K13024:g2119_i0:-1.17931851615|K10047:g3484_i0:-1.63781926297|K02183:g19599_i0:-6.59607754057|K02183:g24288_i0:-6.23226834351	http://www.genome.jp/kegg-bin/show_pathway?ko04070/K05857%09green/K13024%09green/K10047%09green/K02183%09green
Glycolysis / Gluconeogenesis	KEGG PATHWAY	ko00010	5	79	0.367991	0.814718	K00128:g7256_i0:1.01683935332|K01792:g10030_i0:2.15815692327|K01623:g2321_i0:1.80952420985|K03841:g12052_i0:1.47774087556|K18857:g11691_i0:1.57861218743	http://www.genome.jp/kegg-bin/show_pathway?ko00010/K00128%09red/K01792%09red/K01623%09red/K03841%09red/K18857%09red		Tropane, piperidine and pyridine alkaloid biosynthesis	KEGG PATHWAY	ko00960	5	25	0.35484	0.92514	K00276:g6012_i0:-10.9444096549|K00276:g3793_i0:-1.51461872015|K00276:g7047_i0:-4.39505722263|K00815:g8066_i0:-3.54582740742|K08081:g16168_i0:-8.94889202991	http://www.genome.jp/kegg-bin/show_pathway?ko00960/K00276%09green/K00815%09green/K08081%09green
Tropane, piperidine and pyridine alkaloid biosynthesis	KEGG PATHWAY	ko00960	2	25	0.368971	0.814718	K00276:g4615_i0:1.88597167785|K08081:g12762_i0:1.79015606978	http://www.genome.jp/kegg-bin/show_pathway?ko00960/K00276%09red/K08081%09red		Lysine biosynthesis	KEGG PATHWAY	ko00300	2	8	0.38351	0.92514	K00928:g2349_i0:-1.5078910872|K01586:g7529_i0:-1.1024021901	http://www.genome.jp/kegg-bin/show_pathway?ko00300/K00928%09green/K01586%09green
Cysteine and methionine metabolism	KEGG PATHWAY	ko00270	4	61	0.371928	0.814718	K00899:g5840_i0:1.48559453673|K00827:g2756_i0:1.24801093637|K05933:g12038_i0:2.6442134337|K01738:g11008_i0:1.7033942309	http://www.genome.jp/kegg-bin/show_pathway?ko00270/K00899%09red/K00827%09red/K05933%09red/K01738%09red		Oxidative phosphorylation	KEGG PATHWAY	ko00190	12	70	0.385152	0.92514	K02112:g853_i0:-3.54826658353|K02111:g2875_i0:-3.48710694258|K03955:g19254_i0:-1.3625773045|K01507:g3847_i0:-4.64618647301|K02109:g14200_i0:-1.46555722183|K01535:g883_i0:-1.95805564252|K01535:g1645_i0:-4.75486275767|K01535:g1431_i0:-1.09547206615|K01535:g1948_i0:-1.0371494714|K05580:g18909_i0:-4.6286864655|K05582:g1494_i0:-3.56114817793|K05579:g4363_i0:-2.15490257388	http://www.genome.jp/kegg-bin/show_pathway?ko00190/K02112%09green/K02111%09green/K03955%09green/K01507%09green/K02109%09green/K01535%09green/K05580%09green/K05582%09green/K05579%09green
Purine metabolism	KEGG PATHWAY	ko00230	7	118	0.381894	0.814718	K00860:g12085_i0:1.57819580906|K01756:g5789_i0:1.27239783967|K00602:g5722_i0:1.19705400356|K03787:g19785_i0:1.99513611549|K03787:g13075_i0:2.67147572569|K03787:g11643_i0:2.47578719207|K00939:g6119_i0:1.22873143642	http://www.genome.jp/kegg-bin/show_pathway?ko00230/K00860%09red/K01756%09red/K00602%09red/K03787%09red/K00939%09red		Glycerophospholipid metabolism	KEGG PATHWAY	ko00564	11	66	0.42636	0.967234	K00006:g7813_i0:-11.657849974|K08730:g5934_i0:-1.76783446366|K06130:g11558_i0:-1.07202421496|K16860:g7178_i0:-1.13430431181|K01115:g5027_i0:-4.9514821756|K01115:g2652_i0:-1.87046263199|K13508:g8823_i0:-4.19688853758|K13508:g7968_i0:-6.76165837644|K13508:g8001_i0:-7.20002147666|K13508:g8621_i0:-10.947235662|K14674:g785_i0:-1.21258696834	http://www.genome.jp/kegg-bin/show_pathway?ko00564/K00006%09green/K08730%09green/K06130%09green/K16860%09green/K01115%09green/K13508%09green/K14674%09green
Arachidonic acid metabolism	KEGG PATHWAY	ko00590	1	9	0.385159	0.814718	K00432:g13761_i0:1.35799444099	http://www.genome.jp/kegg-bin/show_pathway?ko00590/K00432%09red		Ubiquinone and other terpenoid-quinone biosynthesis	KEGG PATHWAY	ko00130	6	34	0.427434	0.967234	K12501:g14833_i0:-8.82220781156|K12501:g3916_i0:-12.4267524271|K12501:g9339_i0:-3.16034149746|K00815:g8066_i0:-3.54582740742|K09833:g9174_i0:-1.76421370394|K01904:g9035_i0:-7.68400108137	http://www.genome.jp/kegg-bin/show_pathway?ko00130/K12501%09green/K00815%09green/K09833%09green/K01904%09green
Glycosaminoglycan degradation	KEGG PATHWAY	ko00531	1	9	0.385159	0.814718	K07964:g9745_i0:2.4637242255	http://www.genome.jp/kegg-bin/show_pathway?ko00531/K07964%09red		Terpenoid backbone biosynthesis	KEGG PATHWAY	ko00900	6	35	0.451897	0.988032	K10960:g10339_i0:-1.19262249086|K00991:g13361_i0:-1.51879767817|K01662:g2412_i0:-3.13173623986|K01662:g15140_i0:-8.64977497282|K11778:g7543_i0:-5.84667495933|K11778:g14614_i0:-6.86637456077	http://www.genome.jp/kegg-bin/show_pathway?ko00900/K10960%09green/K00991%09green/K01662%09green/K11778%09green
Flavonoid biosynthesis	KEGG PATHWAY	ko00941	2	26	0.38619	0.814718	K09754:g4353_i0:1.69103110939|K00487:g2535_i0:1.39385019211	http://www.genome.jp/kegg-bin/show_pathway?ko00941/K09754%09red/K00487%09red		Cysteine and methionine metabolism	KEGG PATHWAY	ko00270	10	61	0.453011	0.988032	K05933:g13190_i0:-3.43432619064|K00640:g13931_i0:-1.89170734997|K00640:g9492_i0:-2.24784711175|K00826:g8164_i0:-2.48356803263|K00826:g10147_i0:-1.57210449228|K00815:g8066_i0:-3.54582740742|K00928:g2349_i0:-1.5078910872|K01762:g4819_i0:-5.10276985021|K00558:g4162_i0:-1.50869371082|K01738:g6660_i0:-1.08702150534	http://www.genome.jp/kegg-bin/show_pathway?ko00270/K05933%09green/K00640%09green/K00826%09green/K00815%09green/K00928%09green/K01762%09green/K00558%09green/K01738%09green
Endocytosis	KEGG PATHWAY	ko04144	6	102	0.406293	0.814718	K07937:g13935_i0:1.07226549077|K07937:g17892_i0:1.31059801289|K07937:g16211_i0:1.3290404975|K07937:g18273_i0:1.07803457776|K19476:g21197_i0:2.12024823032|K11866:g14948_i0:1.20879951612	http://www.genome.jp/kegg-bin/show_pathway?ko04144/K07937%09red/K19476%09red/K11866%09red		Thiamine metabolism	KEGG PATHWAY	ko00730	2	10	0.478379	1	K01662:g2412_i0:-3.13173623986|K01662:g15140_i0:-8.64977497282	http://www.genome.jp/kegg-bin/show_pathway?ko00730/K01662%09green
Thiamine metabolism	KEGG PATHWAY	ko00730	1	10	0.414376	0.814718	K01662:g311_i0:1.82002493551	http://www.genome.jp/kegg-bin/show_pathway?ko00730/K01662%09red		Ascorbate and aldarate metabolism	KEGG PATHWAY	ko00053	4	24	0.508029	1	K00423:g6183_i0:-1.72015554437|K10047:g3484_i0:-1.63781926297|K00434:g16034_i0:-9.94484089505|K12447:g15424_i0:-7.1139222023	http://www.genome.jp/kegg-bin/show_pathway?ko00053/K00423%09green/K10047%09green/K00434%09green/K12447%09green
Amino sugar and nucleotide sugar metabolism	KEGG PATHWAY	ko00520	6	103	0.414885	0.814718	K20547:g16696_i0:1.02759518706|K20547:g16591_i0:1.82684755933|K20547:g15529_i0:1.62364560762|K20547:g19844_i0:1.58754675822|K20547:g15403_i0:1.42515432449|K20547:g15254_i0:1.29446911948	http://www.genome.jp/kegg-bin/show_pathway?ko00520/K20547%09red		Sulfur metabolism	KEGG PATHWAY	ko00920	4	26	0.564935	1	K05907:g7465_i0:-1.32074138462|K00640:g13931_i0:-1.89170734997|K00640:g9492_i0:-2.24784711175|K01738:g6660_i0:-1.08702150534	http://www.genome.jp/kegg-bin/show_pathway?ko00920/K05907%09green/K00640%09green/K01738%09green
Basal transcription factors	KEGG PATHWAY	ko03022	2	28	0.419989	0.814718	K03129:g9128_i0:1.74028262904|K03132:g18381_i0:1.15243675853	http://www.genome.jp/kegg-bin/show_pathway?ko03022/K03129%09red/K03132%09red		Amino sugar and nucleotide sugar metabolism	KEGG PATHWAY	ko00520	15	103	0.58957	1	K01809:g5274_i0:-1.11042883849|K01183:g12234_i0:-7.19610845668|K01183:g14494_i0:-9.05633282244|K01183:g16841_i0:-4.79461805129|K01183:g14599_i0:-8.94302005689|K01183:g14483_i0:-9.28170844093|K13648:g1319_i0:-1.72531656119|K00975:g6169_i0:-2.60379132644|K20547:g12067_i0:-6.70466975938|K20547:g12650_i0:-5.42322535383|K20547:g14401_i0:-7.16170203568|K20547:g12059_i0:-5.04434256136|K00770:g772_i0:-2.…	http://www.genome.jp/kegg-bin/show_pathway?ko00520/K01809%09green/K01183%09green/K13648%09green/K00975%09green/K20547%09green/K00770%09green/K01784%09green/K12447%09green
Fatty acid degradation	KEGG PATHWAY	ko00071	2	28	0.419989	0.814718	K00128:g7256_i0:1.01683935332|K18857:g11691_i0:1.57861218743	http://www.genome.jp/kegg-bin/show_pathway?ko00071/K00128%09red/K18857%09red		Sphingolipid metabolism	KEGG PATHWAY	ko00600	3	20	0.59495	1	K07407:g10166_i0:-2.70481404581|K07407:g6651_i0:-1.82859386717|K04712:g15298_i0:-9.15025656868	http://www.genome.jp/kegg-bin/show_pathway?ko00600/K07407%09green/K04712%09green
Glycerophospholipid metabolism	KEGG PATHWAY	ko00564	4	66	0.4263	0.814718	K00901:g7216_i0:1.7283350873|K05929:g15278_i0:1.11425575023|K00981:g11799_i0:1.77346978501|K00981:g13624_i0:1.90749494532	http://www.genome.jp/kegg-bin/show_pathway?ko00564/K00901%09red/K05929%09red/K00981%09red		Lysine degradation	KEGG PATHWAY	ko00310	3	20	0.59495	1	K11423:g4335_i0:-1.70777290575|K11420:g4017_i0:-1.6518519871|K14157:g2243_i0:-1.95057228111	http://www.genome.jp/kegg-bin/show_pathway?ko00310/K11423%09green/K11420%09green/K14157%09green
Phagosome	KEGG PATHWAY	ko04145	3	49	0.45106	0.814718	K00921:g106_i0:1.59044323731|K04392:g9922_i0:1.07204966978|K02145:g1322_i0:1.51673754539	http://www.genome.jp/kegg-bin/show_pathway?ko04145/K00921%09red/K04392%09red/K02145%09red		Phagosome	KEGG PATHWAY	ko04145	7	49	0.611579	1	K08057:g10425_i0:-2.33897926185|K08057:g12810_i0:-2.11243629125|K07889:g16339_i0:-4.61988101742|K04392:g14949_i0:-1.83203147995|K07897:g19833_i0:-3.12706544117|K07897:g16984_i0:-1.97511908758|K07375:g9262_i0:-1.41911740987	http://www.genome.jp/kegg-bin/show_pathway?ko04145/K08057%09green/K07889%09green/K04392%09green/K07897%09green/K07375%09green
Mismatch repair	KEGG PATHWAY	ko03430	2	30	0.452816	0.814718	K07466:g18074_i0:1.13789728234|K07466:g6357_i0:1.38403722956	http://www.genome.jp/kegg-bin/show_pathway?ko03430/K07466%09red		Pyrimidine metabolism	KEGG PATHWAY	ko00240	12	84	0.613635	1	K00857:g16031_i0:-1.66917055682|K02685:g5716_i0:-1.40790807242|K03787:g8291_i0:-1.14466957412|K02684:g8026_i0:-1.32636376356|K02320:g679_i0:-1.47665725877|K03017:g20518_i0:-9.81455539461|K01465:g13109_i0:-2.47650641931|K01489:g15518_i0:-2.10400531704|K10808:g13291_i0:-1.26865222988|K03027:g9274_i0:-1.90876487122|K03043:g2973_i0:-4.64352299606|K00940:g13125_i0:-2.65821806346	http://www.genome.jp/kegg-bin/show_pathway?ko00240/K00857%09green/K02685%09green/K03787%09green/K02684%09green/K02320%09green/K03017%09green/K01465%09green/K01489%09green/K10808%09green/K03027%09green/K03043%09green/K00940%09green
Valine, leucine and isoleucine biosynthesis	KEGG PATHWAY	ko00290	1	12	0.468726	0.814718	K00053:g5091_i0:1.36281607001	http://www.genome.jp/kegg-bin/show_pathway?ko00290/K00053%09red		Taurine and hypotaurine metabolism	KEGG PATHWAY	ko00430	1	6	0.625366	1	K01580:g8703_i0:-5.54826129429	http://www.genome.jp/kegg-bin/show_pathway?ko00430/K01580%09green
Glycine, serine and threonine metabolism	KEGG PATHWAY	ko00260	3	51	0.475983	0.814718	K00276:g4615_i0:1.88597167785|K00827:g2756_i0:1.24801093637|K00306:g13893_i0:1.9890003248	http://www.genome.jp/kegg-bin/show_pathway?ko00260/K00276%09red/K00827%09red/K00306%09red		Monobactam biosynthesis	KEGG PATHWAY	ko00261	1	6	0.625366	1	K00928:g2349_i0:-1.5078910872	http://www.genome.jp/kegg-bin/show_pathway?ko00261/K00928%09green
Galactose metabolism	KEGG PATHWAY	ko00052	2	32	0.484563	0.814718	K01193:g6862_i0:1.51016482647|K06617:g3347_i0:1.96865419145	http://www.genome.jp/kegg-bin/show_pathway?ko00052/K01193%09red/K06617%09red		Pentose phosphate pathway	KEGG PATHWAY	ko00030	5	36	0.636968	1	K00948:g11486_i0:-2.89751621292|K03841:g11076_i0:-2.78149494792|K00850:g15936_i0:-6.57086160552|K00850:g8210_i0:-2.22614955273|K00131:g5206_i0:-5.41873614418	http://www.genome.jp/kegg-bin/show_pathway?ko00030/K00948%09green/K03841%09green/K00850%09green/K00131%09green
Folate biosynthesis	KEGG PATHWAY	ko00790	1	14	0.518048	0.814718	K03639:g18066_i0:1.39735830553	http://www.genome.jp/kegg-bin/show_pathway?ko00790/K03639%09red		beta-Alanine metabolism	KEGG PATHWAY	ko00410	4	29	0.642994	1	K00276:g6012_i0:-10.9444096549|K00276:g3793_i0:-1.51461872015|K00276:g7047_i0:-4.39505722263|K01580:g8703_i0:-5.54826129429	http://www.genome.jp/kegg-bin/show_pathway?ko00410/K00276%09green/K01580%09green
Terpenoid backbone biosynthesis	KEGG PATHWAY	ko00900	2	35	0.529984	0.814718	K10960:g7809_i0:1.1103235688|K01662:g311_i0:1.82002493551	http://www.genome.jp/kegg-bin/show_pathway?ko00900/K10960%09red/K01662%09red		Biosynthesis of unsaturated fatty acids	KEGG PATHWAY	ko01040	2	15	0.672096	1	K10703:g13150_i0:-2.67284321684|K03921:g4620_i0:-3.00018389705	http://www.genome.jp/kegg-bin/show_pathway?ko01040/K10703%09green/K03921%09green
Biosynthesis of unsaturated fatty acids	KEGG PATHWAY	ko01040	1	15	0.54097	0.814718	K03921:g12698_i0:2.10434227206	http://www.genome.jp/kegg-bin/show_pathway?ko01040/K03921%09red		2-Oxocarboxylic acid metabolism	KEGG PATHWAY	ko01210	5	38	0.679586	1	K01649:g6736_i0:-5.77174260909|K00928:g2349_i0:-1.5078910872|K00826:g8164_i0:-2.48356803263|K00826:g10147_i0:-1.57210449228|K11820:g16683_i0:-3.17056821351	http://www.genome.jp/kegg-bin/show_pathway?ko01210/K01649%09green/K00928%09green/K00826%09green/K11820%09green
DNA replication	KEGG PATHWAY	ko03030	2	36	0.54451	0.814718	K07466:g18074_i0:1.13789728234|K07466:g6357_i0:1.38403722956	http://www.genome.jp/kegg-bin/show_pathway?ko03030/K07466%09red		Base excision repair	KEGG PATHWAY	ko03410	4	32	0.711253	1	K01246:g10702_i0:-5.29316323326|K01246:g13186_i0:-1.84414987222|K04802:g13444_i0:-2.87215295362|K10773:g15643_i0:-7.16308123517	http://www.genome.jp/kegg-bin/show_pathway?ko03410/K01246%09green/K04802%09green/K10773%09green
Fructose and mannose metabolism	KEGG PATHWAY	ko00051	2	37	0.558722	0.81565	K01623:g2321_i0:1.80952420985|K03841:g12052_i0:1.47774087556	http://www.genome.jp/kegg-bin/show_pathway?ko00051/K01623%09red/K03841%09red		Fatty acid biosynthesis	KEGG PATHWAY	ko00061	4	33	0.731762	1	K10781:g13242_i0:-6.14482955989|K10781:g3926_i0:-1.06656716873|K01897:g4321_i0:-2.35711933435|K03921:g4620_i0:-3.00018389705	http://www.genome.jp/kegg-bin/show_pathway?ko00061/K10781%09green/K01897%09green/K03921%09green
Other glycan degradation	KEGG PATHWAY	ko00511	1	16	0.562806	0.81565	K17108:g2437_i0:1.43193105438	http://www.genome.jp/kegg-bin/show_pathway?ko00511/K17108%09red		Alanine, aspartate and glutamate metabolism	KEGG PATHWAY	ko00250	4	33	0.731762	1	K00261:g6253_i0:-5.41324799647|K00261:g6848_i0:-1.19662205643|K00278:g3758_i0:-1.69911023759|K01580:g8703_i0:-5.54826129429	http://www.genome.jp/kegg-bin/show_pathway?ko00250/K00261%09green/K00278%09green/K01580%09green
Biotin metabolism	KEGG PATHWAY	ko00780	1	16	0.562806	0.81565	K01012:g7952_i0:1.1618506637	http://www.genome.jp/kegg-bin/show_pathway?ko00780/K01012%09red		Arachidonic acid metabolism	KEGG PATHWAY	ko00590	1	9	0.754126	1	K14674:g785_i0:-1.21258696834	http://www.genome.jp/kegg-bin/show_pathway?ko00590/K14674%09green
Pentose and glucuronate interconversions	KEGG PATHWAY	ko00040	2	38	0.572616	0.81565	K00128:g7256_i0:1.01683935332|K01051:g5455_i0:1.11693858666	http://www.genome.jp/kegg-bin/show_pathway?ko00040/K00128%09red/K01051%09red		Vitamin B6 metabolism	KEGG PATHWAY	ko00750	1	9	0.754126	1	K05275:g15268_i0:-2.86994824047	http://www.genome.jp/kegg-bin/show_pathway?ko00750/K05275%09green
Pantothenate and CoA biosynthesis	KEGG PATHWAY	ko00770	1	18	0.603421	0.81565	K00053:g5091_i0:1.36281607001	http://www.genome.jp/kegg-bin/show_pathway?ko00770/K00053%09red		Pantothenate and CoA biosynthesis	KEGG PATHWAY	ko00770	2	18	0.757542	1	K00826:g8164_i0:-2.48356803263|K00826:g10147_i0:-1.57210449228	http://www.genome.jp/kegg-bin/show_pathway?ko00770/K00826%09green
Pyrimidine metabolism	KEGG PATHWAY	ko00240	4	84	0.606852	0.81565	K01937:g3904_i0:1.29417100783|K03787:g19785_i0:1.99513611549|K03787:g13075_i0:2.67147572569|K03787:g11643_i0:2.47578719207	http://www.genome.jp/kegg-bin/show_pathway?ko00240/K01937%09red/K03787%09red		Inositol phosphate metabolism	KEGG PATHWAY	ko00562	5	43	0.770827	1	K05857:g11728_i0:-8.69754872625|K05857:g6501_i0:-1.21018071072|K05857:g16920_i0:-2.92484159393|K05857:g4707_i0:-2.29116965724|K10047:g3484_i0:-1.63781926297	http://www.genome.jp/kegg-bin/show_pathway?ko00562/K05857%09green/K10047%09green
Carbon metabolism	KEGG PATHWAY	ko01200	9	190	0.608252	0.81565	K00140:g10741_i0:1.01241614253|K03841:g12052_i0:1.47774087556|K01595:g1840_i0:1.82359406136|K01623:g2321_i0:1.80952420985|K00235:g12413_i0:1.27160161119|K01638:g7677_i0:3.3347900878|K00029:g4024_i0:1.14320084201|K01057:g3963_i0:1.720630204|K01738:g11008_i0:1.7033942309	http://www.genome.jp/kegg-bin/show_pathway?ko01200/K00140%09red/K03841%09red/K01595%09red/K01623%09red/K00235%09red/K01638%09red/K00029%09red/K01057%09red/K01738%09red		Glycine, serine and threonine metabolism	KEGG PATHWAY	ko00260	6	51	0.773924	1	K00928:g2349_i0:-1.5078910872|K01620:g8297_i0:-1.51214706872|K00276:g6012_i0:-10.9444096549|K00276:g3793_i0:-1.51461872015|K00276:g7047_i0:-4.39505722263|K15919:g12978_i0:-5.87949625787	http://www.genome.jp/kegg-bin/show_pathway?ko00260/K00928%09green/K01620%09green/K00276%09green/K15919%09green
Homologous recombination	KEGG PATHWAY	ko03440	2	41	0.612378	0.81565	K07466:g18074_i0:1.13789728234|K07466:g6357_i0:1.38403722956	http://www.genome.jp/kegg-bin/show_pathway?ko03440/K07466%09red		Fatty acid degradation	KEGG PATHWAY	ko00071	3	28	0.790772	1	K01897:g4321_i0:-2.35711933435|K00121:g9480_i0:-2.14053133398|K00001:g9314_i0:-6.66427203324	http://www.genome.jp/kegg-bin/show_pathway?ko00071/K01897%09green/K00121%09green/K00001%09green
Tyrosine metabolism	KEGG PATHWAY	ko00350	2	41	0.612378	0.81565	K00276:g4615_i0:1.88597167785|K18857:g11691_i0:1.57861218743	http://www.genome.jp/kegg-bin/show_pathway?ko00350/K00276%09red/K18857%09red		RNA polymerase	KEGG PATHWAY	ko03020	3	28	0.790772	1	K03043:g2973_i0:-4.64352299606|K03017:g20518_i0:-9.81455539461|K03027:g9274_i0:-1.90876487122	http://www.genome.jp/kegg-bin/show_pathway?ko03020/K03043%09green/K03017%09green/K03027%09green
One carbon pool by folate	KEGG PATHWAY	ko00670	1	19	0.622296	0.81565	K00602:g5722_i0:1.19705400356	http://www.genome.jp/kegg-bin/show_pathway?ko00670/K00602%09red		Fatty acid metabolism	KEGG PATHWAY	ko01212	5	45	0.801259	1	K10781:g13242_i0:-6.14482955989|K10781:g3926_i0:-1.06656716873|K01897:g4321_i0:-2.35711933435|K10703:g13150_i0:-2.67284321684|K03921:g4620_i0:-3.00018389705	http://www.genome.jp/kegg-bin/show_pathway?ko01212/K10781%09green/K01897%09green/K10703%09green/K03921%09green
Nucleotide excision repair	KEGG PATHWAY	ko03420	2	43	0.637285	0.816762	K07466:g18074_i0:1.13789728234|K07466:g6357_i0:1.38403722956	http://www.genome.jp/kegg-bin/show_pathway?ko03420/K07466%09red		Porphyrin and chlorophyll metabolism	KEGG PATHWAY	ko00860	4	37	0.802873	1	K10960:g10339_i0:-1.19262249086|K08099:g21143_i0:-6.42111766891|K01885:g16303_i0:-2.01602565484|K08101:g6770_i0:-1.03730568293	http://www.genome.jp/kegg-bin/show_pathway?ko00860/K10960%09green/K08099%09green/K01885%09green/K08101%09green
Protein processing in endoplasmic reticulum	KEGG PATHWAY	ko04141	6	131	0.638716	0.816762	K03094:g12056_i0:1.19977271492|K09487:g2185_i0:1.20162335534|K10666:g8152_i0:1.00772783993|K09503:g4408_i0:1.36071103162|K13993:g13467_i0:3.21014138164|K13993:g16149_i0:1.65716819143	http://www.genome.jp/kegg-bin/show_pathway?ko04141/K03094%09red/K09487%09red/K10666%09red/K09503%09red/K13993%09red		Fructose and mannose metabolism	KEGG PATHWAY	ko00051	4	37	0.802873	1	K01809:g5274_i0:-1.11042883849|K03841:g11076_i0:-2.78149494792|K00850:g15936_i0:-6.57086160552|K00850:g8210_i0:-2.22614955273	http://www.genome.jp/kegg-bin/show_pathway?ko00051/K01809%09green/K03841%09green/K00850%09green
Sphingolipid metabolism	KEGG PATHWAY	ko00600	1	20	0.640276	0.816762	K17108:g2437_i0:1.43193105438	http://www.genome.jp/kegg-bin/show_pathway?ko00600/K17108%09red		Mismatch repair	KEGG PATHWAY	ko03430	3	30	0.825208	1	K04802:g13444_i0:-2.87215295362|K07466:g5277_i0:-1.33113309016|K10739:g13307_i0:-1.6672953315	http://www.genome.jp/kegg-bin/show_pathway?ko03430/K04802%09green/K07466%09green/K10739%09green
Tryptophan metabolism	KEGG PATHWAY	ko00380	1	21	0.657402	0.822787	K00128:g7256_i0:1.01683935332	http://www.genome.jp/kegg-bin/show_pathway?ko00380/K00128%09red		Homologous recombination	KEGG PATHWAY	ko03440	4	41	0.857885	1	K08775:g1263_i0:-2.19530606835|K07466:g5277_i0:-1.33113309016|K03165:g2815_i0:-1.29148042792|K10739:g13307_i0:-1.6672953315	http://www.genome.jp/kegg-bin/show_pathway?ko03440/K08775%09green/K07466%09green/K03165%09green/K10739%09green
Steroid biosynthesis	KEGG PATHWAY	ko00100	1	21	0.657402	0.822787	K07748:g2434_i0:1.22059531601	http://www.genome.jp/kegg-bin/show_pathway?ko00100/K07748%09red		Peroxisome	KEGG PATHWAY	ko04146	7	67	0.867789	1	K13356:g8970_i0:-8.930337754|K04564:g14772_i0:-1.08977819045|K11517:g13149_i0:-2.65205055123|K17879:g17358_i0:-1.32249314664|K13348:g8562_i0:-2.67822703456|K01897:g4321_i0:-2.35711933435|K13347:g18563_i0:-3.01688802895	http://www.genome.jp/kegg-bin/show_pathway?ko04146/K13356%09green/K04564%09green/K11517%09green/K17879%09green/K13348%09green/K01897%09green/K13347%09green
Oxidative phosphorylation	KEGG PATHWAY	ko00190	3	70	0.680651	0.841301	K01535:g1629_i0:1.74702983433|K02145:g1322_i0:1.51673754539|K00235:g12413_i0:1.27160161119	http://www.genome.jp/kegg-bin/show_pathway?ko00190/K01535%09red/K02145%09red/K00235%09red		Carotenoid biosynthesis	KEGG PATHWAY	ko00906	2	24	0.872181	1	K09840:g17443_i0:-3.10206226516|K09843:g10999_i0:-3.47307983695	http://www.genome.jp/kegg-bin/show_pathway?ko00906/K09840%09green/K09843%09green
alpha-Linolenic acid metabolism	KEGG PATHWAY	ko00592	1	24	0.704059	0.850676	K18857:g11691_i0:1.57861218743	http://www.genome.jp/kegg-bin/show_pathway?ko00592/K18857%09red		Folate biosynthesis	KEGG PATHWAY	ko00790	1	14	0.87819	1	K18482:g9952_i0:-4.06006159908	http://www.genome.jp/kegg-bin/show_pathway?ko00790/K18482%09green
Propanoate metabolism	KEGG PATHWAY	ko00640	1	25	0.718159	0.850676	K00140:g10741_i0:1.01241614253	http://www.genome.jp/kegg-bin/show_pathway?ko00640/K00140%09red		Arginine biosynthesis	KEGG PATHWAY	ko00220	2	25	0.885548	1	K00261:g6253_i0:-5.41324799647|K00261:g6848_i0:-1.19662205643	http://www.genome.jp/kegg-bin/show_pathway?ko00220/K00261%09green
Arginine biosynthesis	KEGG PATHWAY	ko00220	1	25	0.718159	0.850676	K01476:g5422_i0:2.88833490666	http://www.genome.jp/kegg-bin/show_pathway?ko00220/K01476%09red		Other glycan degradation	KEGG PATHWAY	ko00511	1	16	0.908041	1	K01191:g2254_i0:-4.48592615089	http://www.genome.jp/kegg-bin/show_pathway?ko00511/K01191%09green
Isoquinoline alkaloid biosynthesis	KEGG PATHWAY	ko00950	1	25	0.718159	0.850676	K00276:g4615_i0:1.88597167785	http://www.genome.jp/kegg-bin/show_pathway?ko00950/K00276%09red		Butanoate metabolism	KEGG PATHWAY	ko00650	1	16	0.908041	1	K01580:g8703_i0:-5.54826129429	http://www.genome.jp/kegg-bin/show_pathway?ko00650/K01580%09green
Protein export	KEGG PATHWAY	ko03060	1	27	0.744382	0.866269	K09647:g17671_i0:1.18527068657	http://www.genome.jp/kegg-bin/show_pathway?ko03060/K09647%09red		Arginine and proline metabolism	KEGG PATHWAY	ko00330	4	47	0.915643	1	K01426:g6781_i0:-2.0206756807|K01426:g8882_i0:-2.66579445691|K01426:g6639_i0:-8.66744360943|K01581:g11085_i0:-9.78105376465	http://www.genome.jp/kegg-bin/show_pathway?ko00330/K01426%09green/K01581%09green
Citrate cycle (TCA cycle)	KEGG PATHWAY	ko00020	1	32	0.799786	0.904822	K00235:g12413_i0:1.27160161119	http://www.genome.jp/kegg-bin/show_pathway?ko00020/K00235%09red		Selenocompound metabolism	KEGG PATHWAY	ko00450	1	17	0.920101	1	K08247:g1857_i0:-2.51235844505	http://www.genome.jp/kegg-bin/show_pathway?ko00450/K08247%09green
Fatty acid biosynthesis	KEGG PATHWAY	ko00061	1	33	0.809338	0.904822	K03921:g12698_i0:2.10434227206	http://www.genome.jp/kegg-bin/show_pathway?ko00061/K03921%09red		Phenylalanine, tyrosine and tryptophan biosynthesis	KEGG PATHWAY	ko00400	3	39	0.926291	1	K13832:g7791_i0:-2.36918843194|K00815:g8066_i0:-3.54582740742|K01626:g15653_i0:-1.08257431961	http://www.genome.jp/kegg-bin/show_pathway?ko00400/K13832%09green/K00815%09green/K01626%09green
Biosynthesis of amino acids	KEGG PATHWAY	ko01230	6	170	0.849214	0.92508	K10206:g16145_i0:2.86041450934|K18649:g6449_i0:1.10146794599|K01476:g5422_i0:2.88833490666|K00053:g5091_i0:1.36281607001|K01623:g2321_i0:1.80952420985|K01738:g11008_i0:1.7033942309	http://www.genome.jp/kegg-bin/show_pathway?ko01230/K10206%09red/K18649%09red/K01476%09red/K00053%09red/K01623%09red/K01738%09red		Endocytosis	KEGG PATHWAY	ko04144	10	102	0.933686	1	K12193:g14675_i0:-1.00273545918|K04646:g252_i0:-1.03264371645|K01115:g5027_i0:-4.9514821756|K01115:g2652_i0:-1.87046263199|K07889:g16339_i0:-4.61988101742|K19476:g7732_i0:-1.55984713958|K19476:g7044_i0:-1.71662257264|K12486:g15231_i0:-3.29932976495|K07897:g19833_i0:-3.12706544117|K07897:g16984_i0:-1.97511908758	http://www.genome.jp/kegg-bin/show_pathway?ko04144/K12193%09green/K04646%09green/K01115%09green/K07889%09green/K19476%09green/K12486%09green/K07897%09green
2-Oxocarboxylic acid metabolism	KEGG PATHWAY	ko01210	1	38	0.850702	0.92508	K00053:g5091_i0:1.36281607001	http://www.genome.jp/kegg-bin/show_pathway?ko01210/K00053%09red		Glycolysis / Gluconeogenesis	KEGG PATHWAY	ko00010	7	79	0.944924	1	K03841:g11076_i0:-2.78149494792|K00850:g15936_i0:-6.57086160552|K00850:g8210_i0:-2.22614955273|K00001:g9314_i0:-6.66427203324|K00131:g5206_i0:-5.41873614418|K00873:g4284_i0:-1.06874009075|K00121:g9480_i0:-2.14053133398	http://www.genome.jp/kegg-bin/show_pathway?ko00010/K03841%09green/K00850%09green/K00001%09green/K00131%09green/K00873%09green/K00121%09green
Cyanoamino acid metabolism	KEGG PATHWAY	ko00460	1	43	0.883118	0.939788	K08248:g9266_i0:1.59735281812	http://www.genome.jp/kegg-bin/show_pathway?ko00460/K08248%09red		Nucleotide excision repair	KEGG PATHWAY	ko03420	3	43	0.950937	1	K04802:g13444_i0:-2.87215295362|K07466:g5277_i0:-1.33113309016|K10739:g13307_i0:-1.6672953315	http://www.genome.jp/kegg-bin/show_pathway?ko03420/K04802%09green/K07466%09green/K10739%09green
Fatty acid metabolism	KEGG PATHWAY	ko01212	1	45	0.894026	0.946336	K03921:g12698_i0:2.10434227206	http://www.genome.jp/kegg-bin/show_pathway?ko01212/K03921%09red		Valine, leucine and isoleucine degradation	KEGG PATHWAY	ko00280	2	34	0.959128	1	K00826:g8164_i0:-2.48356803263|K00826:g10147_i0:-1.57210449228	http://www.genome.jp/kegg-bin/show_pathway?ko00280/K00826%09green
Plant-pathogen interaction	KEGG PATHWAY	ko04626	6	186	0.900298	0.947933	K13447:g1267_i0:1.26192442574|K05391:g612_i0:1.24934063475|K09487:g2185_i0:1.20162335534|K13412:g10682_i0:1.49922936935|K13412:g7444_i0:1.96937384232|K13448:g13128_i0:1.18469305806	http://www.genome.jp/kegg-bin/show_pathway?ko04626/K13447%09red/K05391%09red/K09487%09red/K13412%09red/K13448%09red		Purine metabolism	KEGG PATHWAY	ko00230	11	118	0.960238	1	K00873:g4284_i0:-1.06874009075|K02685:g5716_i0:-1.40790807242|K03787:g8291_i0:-1.14466957412|K02684:g8026_i0:-1.32636376356|K00948:g11486_i0:-2.89751621292|K02320:g679_i0:-1.47665725877|K03017:g20518_i0:-9.81455539461|K10808:g13291_i0:-1.26865222988|K03027:g9274_i0:-1.90876487122|K03043:g2973_i0:-4.64352299606|K00940:g13125_i0:-2.65821806346	http://www.genome.jp/kegg-bin/show_pathway?ko00230/K00873%09green/K02685%09green/K03787%09green/K02684%09green/K00948%09green/K02320%09green/K03017%09green/K10808%09green/K03027%09green/K03043%09green/K00940%09green
Glyoxylate and dicarboxylate metabolism	KEGG PATHWAY	ko00630	1	48	0.908515	0.95155	K01638:g7677_i0:3.3347900878	http://www.genome.jp/kegg-bin/show_pathway?ko00630/K01638%09red		Glyoxylate and dicarboxylate metabolism	KEGG PATHWAY	ko00630	3	48	0.970971	1	K11517:g13149_i0:-2.65205055123|K01637:g10783_i0:-3.19868390064|K15919:g12978_i0:-5.87949625787	http://www.genome.jp/kegg-bin/show_pathway?ko00630/K11517%09green/K01637%09green/K15919%09green
Spliceosome	KEGG PATHWAY	ko03040	3	114	0.921836	0.958551	K12896:g403_i0:1.1356744804|K12741:g3986_i0:2.13549330035|K12819:g6221_i0:1.97530302084	http://www.genome.jp/kegg-bin/show_pathway?ko03040/K12896%09red/K12741%09red/K12819%09red		SNARE interactions in vesicular transport	KEGG PATHWAY	ko04130	1	26	0.977481	1	K08486:g12929_i0:-1.8151047916	http://www.genome.jp/kegg-bin/show_pathway?ko04130/K08486%09green
RNA transport	KEGG PATHWAY	ko03013	3	117	0.92965	0.958551	K03243:g3672_i0:1.9372998116|K03243:g1018_i0:1.08633756929|K03113:g13545_i0:1.29446915908	http://www.genome.jp/kegg-bin/show_pathway?ko03013/K03243%09red/K03113%09red		Biosynthesis of amino acids	KEGG PATHWAY	ko01230	16	170	0.979188	1	K01586:g7529_i0:-1.1024021901|K00640:g13931_i0:-1.89170734997|K00640:g9492_i0:-2.24784711175|K01620:g8297_i0:-1.51214706872|K00948:g11486_i0:-2.89751621292|K01649:g6736_i0:-5.77174260909|K13832:g7791_i0:-2.36918843194|K00815:g8066_i0:-3.54582740742|K01626:g15653_i0:-1.08257431961|K00873:g4284_i0:-1.06874009075|K00928:g2349_i0:-1.5078910872|K00850:g15936_i0:-6.57086160552|K00850:g8210_i0:-2.226149…	http://www.genome.jp/kegg-bin/show_pathway?ko01230/K01586%09green/K00640%09green/K01620%09green/K00948%09green/K01649%09green/K13832%09green/K00815%09green/K01626%09green/K00873%09green/K00928%09green/K00850%09green/K00826%09green/K01738%09green
Ribosome	KEGG PATHWAY	ko03010	3	123	0.943171	0.961164	K02964:g18164_i0:1.03298156613|K02900:g15052_i0:1.08265351852|K02989:g17453_i0:1.66022633142	http://www.genome.jp/kegg-bin/show_pathway?ko03010/K02964%09red/K02900%09red/K02989%09red		RNA degradation	KEGG PATHWAY	ko03018	4	66	0.986536	1	K07573:g9223_i0:-10.9727595687|K00850:g15936_i0:-6.57086160552|K00850:g8210_i0:-2.22614955273|K13126:g21813_i0:-5.00640190365	http://www.genome.jp/kegg-bin/show_pathway?ko03018/K07573%09green/K00850%09green/K13126%09green
Ribosome biogenesis in eukaryotes	KEGG PATHWAY	ko03008	1	59	0.946674	0.961164	K14571:g11447_i0:1.89447249666	http://www.genome.jp/kegg-bin/show_pathway?ko03008/K14571%09red		Carbon fixation in photosynthetic organisms	KEGG PATHWAY	ko00710	2	46	0.990355	1	K00855:g11831_i0:-8.26135846106|K03841:g11076_i0:-2.78149494792	http://www.genome.jp/kegg-bin/show_pathway?ko00710/K00855%09green/K03841%09green
RNA degradation	KEGG PATHWAY	ko03018	1	66	0.962197	0.96888	K04077:g15171_i0:2.02922158341	http://www.genome.jp/kegg-bin/show_pathway?ko03018/K04077%09red		Carbon metabolism	KEGG PATHWAY	ko01200	16	190	0.99464	1	K00855:g11831_i0:-8.26135846106|K00261:g6253_i0:-5.41324799647|K00261:g6848_i0:-1.19662205643|K03841:g11076_i0:-2.78149494792|K00850:g15936_i0:-6.57086160552|K00850:g8210_i0:-2.22614955273|K00131:g5206_i0:-5.41873614418|K15919:g12978_i0:-5.87949625787|K11517:g13149_i0:-2.65205055123|K00640:g13931_i0:-1.89170734997|K00640:g9492_i0:-2.24784711175|K00948:g11486_i0:-2.89751621292|K00873:g4284_i0:-1.0…	http://www.genome.jp/kegg-bin/show_pathway?ko01200/K00855%09green/K00261%09green/K03841%09green/K00850%09green/K00131%09green/K15919%09green/K11517%09green/K00640%09green/K00948%09green/K00873%09green/K01637%09green/K00121%09green/K01738%09green
Peroxisome	KEGG PATHWAY	ko04146	1	67	0.964012	0.96888	K00306:g13893_i0:1.9890003248	http://www.genome.jp/kegg-bin/show_pathway?ko04146/K00306%09red		Ubiquitin mediated proteolysis	KEGG PATHWAY	ko04120	3	68	0.996885	1	K03363:g7239_i0:-2.23680955097|K10581:g13474_i0:-3.84645239073|K03364:g8223_i0:-1.24794425086	http://www.genome.jp/kegg-bin/show_pathway?ko04120/K03363%09green/K10581%09green/K03364%09green
mRNA surveillance pathway	KEGG PATHWAY	ko03015	1	82	0.982809	0.982809	K14411:g7211_i0:1.13984257792	http://www.genome.jp/kegg-bin/show_pathway?ko03015/K14411%09red		Pyruvate metabolism	KEGG PATHWAY	ko00620	2	58	0.997841	1	K00873:g4284_i0:-1.06874009075|K01649:g6736_i0:-5.77174260909	http://www.genome.jp/kegg-bin/show_pathway?ko00620/K00873%09green/K01649%09green
										Protein processing in endoplasmic reticulum	KEGG PATHWAY	ko04141	8	131	0.998606	1	K13993:g17720_i0:-3.99922114399|K08057:g10425_i0:-2.33897926185|K08057:g12810_i0:-2.11243629125|K09580:g4345_i0:-1.33899233107|K08852:g16521_i0:-7.80550043241|K08852:g7419_i0:-10.9421455025|K08852:g6009_i0:-4.45224514592|K14016:g13245_i0:-1.27390478088	http://www.genome.jp/kegg-bin/show_pathway?ko04141/K13993%09green/K08057%09green/K09580%09green/K08852%09green/K14016%09green
										Aminoacyl-tRNA biosynthesis	KEGG PATHWAY	ko00970	1	47	0.998836	1	K01885:g16303_i0:-2.01602565484	http://www.genome.jp/kegg-bin/show_pathway?ko00970/K01885%09green
										Ribosome biogenesis in eukaryotes	KEGG PATHWAY	ko03008	1	59	0.999787	1	K07936:g13388_i0:-1.91641295434	http://www.genome.jp/kegg-bin/show_pathway?ko03008/K07936%09green
										mRNA surveillance pathway	KEGG PATHWAY	ko03015	2	82	0.999902	1	K06269:g12449_i0:-3.95302723496|K13126:g21813_i0:-5.00640190365	http://www.genome.jp/kegg-bin/show_pathway?ko03015/K06269%09green/K13126%09green
										Ribosome	KEGG PATHWAY	ko03010	4	123	0.999978	1	K02923:g13206_i0:-4.47094204271|K02986:g9942_i0:-4.41891941259|K02873:g18450_i0:-1.16426544846|K02873:g18449_i0:-1.12335480265	http://www.genome.jp/kegg-bin/show_pathway?ko03010/K02923%09green/K02986%09green/K02873%09green
										RNA transport	KEGG PATHWAY	ko03013	3	117	0.999992	1	K07936:g13388_i0:-1.91641295434|K13126:g21813_i0:-5.00640190365|K03236:g22528_i0:-3.31750965074	http://www.genome.jp/kegg-bin/show_pathway?ko03013/K07936%09green/K13126%09green/K03236%09green
										Spliceosome	KEGG PATHWAY	ko03040	1	114	1	1	K12869:g6621_i0:-1.40792413841	http://www.genome.jp/kegg-bin/show_pathway?ko03040/K12869%09green
