# Supplementary material for: Comparative Transcriptome and Metabolome Analyses Provide New Insights into the Molecular Mechanisms Underlying Taproot Development and Bioactive Compound Biosynthesis in Ficus hirta vahl
Source: Genes (Basel). 2025 Jun 30;16(7):784. doi: 10.3390/genes16070784 (PMC12294288; doi:10.3390/genes16070784)
Supplement: Supplementary file 1 [file genes-16-00784-s001.zip › Supplementary Table S5.xlsx]

## Sheet: Sheet1
Supplementary Table S5 List of all metabolites
Index	Ion mode	Ionization model	Q1 (Da)	Q3 (Da)	Molecular Weight (Da)	Formula	Compounds	Class	CAS	one_year_1	one_year_2	one_year_3	three_year_1	three_year_2	three_year_3	mix01	mix02	mix03	cpd_ID	kegg_map
kz005189	Positive	[M+H]+	273.076	153	272.068	C15H12O5	Naringenin chalcone	Chalcones	73692-50-9	199000	140000	152000	87800	102000	62100	208000	209000	189000	C06561	ko00941,ko01100,ko01110
kz000417	Negative	[M-H]-	273.077	167	274.084	C15H14O5	Phloretin	Chalcones	60-82-2	464000	265000	427000	176000	245000	144000	465000	451000	458000	C00774	ko00941,ko01110
kz001777	Positive	[M+H]+	355.154	299.056	354.147	C21H22O5	Licoagrochalcone D	Chalcones	325144-69-2	327000	709000	151000	1320000	85800	62800	363000	335000	291000	--	--
kz001776	Positive	[M+H]+	355.154	299.053	354.147	C21H22O5	Licochalcone D	Chalcones	144506-15-0	403000	581000	136000	1320000	86600	69000	352000	332000	337000	--	--
kz001778	Positive	[M+H]+	355.154	299.091	354.147	C21H22O5	3-Hydroxylicochalcone A	Chalcones	-	324000	671000	132000	1290000	89500	63300	344000	338000	353000	--	--
kz000419	Negative	[M-H]-	435.13	166.7	436.137	C21H24O10	Phlorizin	Chalcones	60-81-1	26600	24400	29500	18800	18700	14800	31300	28800	30800	C01604	ko00941,ko01110
km1437	Positive	[M+H]+	137.3	94.2	136.3	C7H7NO2	p-Aminobenzoate	Phenolic acids	150-13-0	261000	200000	210000	205000	197000	197000	235000	271000	177000	C00568	ko00790,ko01100
kz000500	Negative	[M-H]-	177.056	162	178.063	C10H10O3	Riboprine	Phenolic acids	7724-76-7	3350000	5070000	4250000	4330000	3180000	4100000	3220000	3410000	3450000	C16427	ko00908,ko01110
kz000051	Negative	[M-H]-	177	145	178.063	C10H10O3	4-Methoxycinnamic acid	Phenolic acids	830-09-1	42800	62600	53300	35100	23100	38400	39100	45400	52300	--	--
kz000499	Negative	[M-H]-	177.056	145	178.063	C10H10O3	Trans-4-Hydroxycinnamic Acid Methyl Ester	Phenolic acids	19367-38-5	57700	91500	75100	48200	30300	51000	55700	61200	61000	--	--
kz000502	Positive	[M+H]+	179.07	91	178.063	C10H10O3	Coniferaldehyde	Phenolic acids	20649-42-7	94500	135000	106000	107000	74100	104000	90200	86800	103000	C02666	ko00940,ko01100,ko01110
kz000501	Positive	[M+H]+	179.07	147.1	178.063	C10H10O3	Methyl p-coumarate	Phenolic acids	3943-97-3	50300	53600	27600	73100	69800	31900	36300	63400	32000	--	--
kz000511	Negative	[M-H]-	193.051	134.01	194.058	C10H10O4	Ferulic acid	Phenolic acids	537-98-4	203000	150000	158000	214000	195000	169000	210000	220000	225000	C01494	ko00940,ko01100,ko01110
kz000053	Negative	[M-H]-	193.058	134	194.058	C10H10O4	Isoferulic Acid	Phenolic acids	537-73-5	229000	165000	206000	218000	222000	201000	232000	258000	231000	C10470	--
kz003100	Negative	[M-H]-	331.068	169.016	332.074	C13H16O10	5-O-Galloylhamamelose	Phenolic acids	-	2320000	1960000	2060000	3480000	2550000	3530000	2280000	2290000	2270000	--	--
kz002556	Negative	[M-H]-	299.077	137.025	300.085	C13H16O8	4-O-glucosyl-4-hydroxybenzoic acid	Phenolic acids	-	7190000	7540000	6580000	16100000	8380000	14200000	6760000	6720000	6620000	--	--
kz003517	Negative	[M-H]-	299.078	137.024	300.085	C13H16O8	Glucosyloxybenzoic acid	Phenolic acids	-	1710000	1870000	1520000	3830000	2020000	3470000	1670000	1630000	1520000	--	--
kz002546	Negative	[M-H]-	299.078	137.025	300.085	C13H16O8	Isosalicylic acid O-glycoside	Phenolic acids	-	1900000	1990000	1730000	4150000	2080000	3750000	1880000	1830000	1790000	--	--
kz000533	Negative	[M-H]-	315.072	153	316.079	C13H16O9	2,5-Dihydroxy benzoic acid O-hexside	Phenolic acids	-	218000	140000	122000	503000	158000	384000	246000	327000	173000	--	--
kz000532	Negative	[M-H]-	315.072	153.017	316.079	C13H16O9	Protocatechuic acid-4-glucoside	Phenolic acids	-	226000	138000	98700	422000	155000	298000	211000	205000	171000	--	--
kz000058	Negative	[M-H]-	315.1	153.1	316.079	C13H16O9	Protocatechuic acid O-glucoside	Phenolic acids	-	59800	86700	73200	141000	115000	128000	74700	48300	66900	--	--
kz003519	Negative	[M-H]-	315.109	153.1	316.116	C14H20O8	Cimidahurinine	Phenolic acids	142542-89-0	343000	426000	403000	350000	381000	363000	380000	395000	432000	--	--
kz003518	Negative	[M-H]-	315.109	153.056	316.116	C14H20O8	5-(2-Hydroxyethyl)-2-O-glucosylohenol	Phenolic acids	-	248000	287000	290000	228000	251000	259000	297000	284000	286000	--	--
kz000062	Positive	[M+H]+	341.079	207.066	340.079	C15H16O9	Sinapoyl malate	Phenolic acids	92344-58-6	152000	149000	97900	140000	129000	151000	181000	158000	181000	C02887	ko00940
kz002548	Negative	[M-H]-	325.093	163.039	326.1	C15H18O8	p-Coumaric acid-O-glycoside	Phenolic acids	-	2420000	3290000	3690000	1480000	1740000	1390000	2430000	2790000	2520000	--	--
kz000538	Negative	[M-H]-	325.093	163.04	326.1	C15H18O8	1-O-[(E)-p-Cumaroyl]-β-D-glucopyranose	Phenolic acids	-	3140000	5400000	5400000	2000000	2320000	2140000	3290000	3170000	3840000	--	--
kz000549	Negative	[M-H]-	341.088	179.036	342.095	C15H18O9	1-O-[(E)-Caffeoyl]-β-D-glucopyranose	Phenolic acids	-	2610000	2880000	2470000	1960000	1200000	2030000	2590000	2700000	2790000	--	--
kz002558	Negative	[M-H]-	341.089	179.034	342.095	C15H18O9	6-O-caffeoyl-β-glucose	Phenolic acids	-	1960000	1920000	1610000	1690000	1060000	1420000	1950000	1770000	1780000	--	--
kz000544	Negative	[M-H]-	337.093	191.1	338.1	C16H18O8	3-O-p-Coumaroyl quinic acid	Phenolic acids	1899-30-5	5050000	5760000	4100000	1360000	1040000	1100000	5260000	5310000	5500000	C12208	ko00940,ko00941,ko00945,ko01110
kz000546	Negative	[M-H]-	337.093	173.1	338.1	C16H18O8	1-O-p-Coumaroyl quinic acid	Phenolic acids	-	39100	31300	28400	16400	6040	22500	36600	40600	36400	--	--
kz000554	Negative	[M-H]-	353.088	191.01	354.095	C16H18O9	Chlorogenic acid	Phenolic acids	327-97-9	20000000	10200000	8730000	13000000	12100000	10500000	19500000	19100000	17400000	C00852	ko00940,ko00941,ko00945,ko01110
kz000552	Negative	[M-H]-	353.088	135.1	354.095	C16H18O9	4-O-Caffeoyl quinic acid (criptochlorogenic acid)	Phenolic acids	905-99-7	3360000	1540000	1360000	2760000	2270000	2200000	3290000	3740000	3600000	--	--
kz000553	Negative	[M-H]-	353.088	191	354.095	C16H18O9	Neochlorogenic acid(5-O-Caffeoylquinic acid)	Phenolic acids	906-33-2	17700000	9570000	8600000	12300000	12400000	9030000	16900000	16700000	15900000	C17147	--
kz000558	Negative	[M-H]-	367.103	190.9	368.111	C17H20O9	Chlorogenic acid methyl ester	Phenolic acids	29708-87-0	266000	309000	233000	115000	131000	116000	386000	226000	307000	--	--
kz000064	Positive	[M+H]+	369.1	177.1	368.111	C17H20O9	1-O-Feruloyl quinic acid	Phenolic acids	-	50200	30900	39600	35300	81900	13500	42400	42100	53600	--	--
kz002551	Negative	[M-H]-	385.114	223.06	386.121	C17H22O10	Isosinapic acid-hexoside	Phenolic acids	-	90600	153000	127000	116000	68900	112000	95300	105000	115000	--	--
kz000575	Negative	[M-H]-	477.14	169	478.148	C23H26O11	3,5-Di-O-galloylshikimic acid	Phenolic acids	95753-52-9	5660	12600	13200	25100	22100	28300	4210	7500	10600	--	--
kz002938	Negative	[M-H]-	145.062	109.041	146.058	C6H10O4	2,2-Dimethylsuccinic acid	Phenolic acids	-	24000	26100	26700	22700	21800	23600	24900	26100	21600	--	--
kz001562	Positive	[M+H]+	127.039	97	126.032	C6H6O3	5-Hydroxymethylfurfural	Phenolic acids	67-47-0	152000	226000	152000	140000	159000	96500	243000	136000	155000	C11101	--
kz000487	Negative	[M-H]-	153.019	108	154.027	C7H6O4	2,5-Dihydroxybenzoic acid	Phenolic acids	490-79-9	83900	116000	70500	177000	112000	171000	68300	97500	71400	C00628	ko00350,ko01100
kz000489	Negative	[M-H]-	153.019	109	154.027	C7H6O4	Protocatechuic acid	Phenolic acids	99-50-3	360000	457000	249000	137000	80300	139000	267000	257000	252000	C00230	ko01100,ko01110
kz000494	Negative	[M-H]-	165.019	121	166.027	C8H6O4	Terephthalic acid	Phenolic acids	100-21-0	741000	848000	613000	710000	577000	596000	772000	790000	600000	C06337	ko01100
kz000496	Negative	[M-H]-	167.035	108	168.042	C8H8O4	Vanillic acid	Phenolic acids	121-34-6	178000	154000	179000	262000	187000	205000	145000	158000	166000	C06672	--
kz000508	Negative	[M-H]-	181.051	122	182.058	C9H10O4	Homovanillic acid	Phenolic acids	306-08-1	37900	8200	19000	12000	19700	5790	34200	38700	39200	C05582	ko00350,ko01100
kz000507	Negative	[M-H]-	181.051	151	182.058	C9H10O4	Syringic Aldehyde	Phenolic acids	134-96-3	426000	777000	803000	812000	750000	881000	487000	432000	483000	--	--
kz000054	Negative	[M-H]-	197	153	198.053	C9H10O5	4-Hydroxy-3-methoxymandelate	Phenolic acids	1955/10/7	48900	57900	44500	51200	46000	47100	48300	44500	57300	C05584	ko00350,ko01100
kz000512	Negative	[M-H]-	197.046	123	198.053	C9H10O5	Syringic acid	Phenolic acids	530-57-4	16300	26900	24500	42000	21200	41000	18500	18000	18000	C10833	--
kz000479	Negative	[M-H]-	147.045	77.01	148.052	C9H8O2	Cinnamic acid	Phenolic acids	140-10-3	35800	30300	31000	9650	18300	10800	35400	38400	38800	C00423	ko00130,ko00360,ko00940,ko00998,ko01100,ko01110
kz000478	Negative	[M-H]-	147.045	129	148.052	C9H8O2	p-Coumaraldehyde	Phenolic acids	2538-87-6	21300	21800	20900	29400	22200	21700	24000	20100	20500	C05608	ko00940,ko01100,ko01110
kz000491	Positive	[M+H]+	165.055	119	164.047	C9H8O3	p-Coumaric acid	Phenolic acids	501-98-4	140000	173000	110000	119000	96400	102000	120000	144000	149000	C00811	ko00130,ko00350,ko00940,ko00950,ko00998,ko01100,ko01110
kz005047	Positive	[M+H]+	165.054	147.047	164.047	C9H8O3	Trans-p-Hydroxycinnamic acid	Phenolic acids	-	27800	18800	26100	16700	18400	4390	32100	31000	23800	--	--
kz000490	Positive	[M+H]+	163.075	91.1	162.068	C10H10O2	4-MethoxycinnaMaldehyde	Phenolic acids	1963-36-6	57700	62900	61300	47100	56300	65500	53800	66200	62400	--	--
kz000505	Negative	[M-H]-	179.071	146	180.079	C10H12O3	Coniferyl alcohol	Phenolic acids	458-35-5	596000	842000	649000	1070000	785000	919000	603000	631000	657000	C00590	ko00940,ko00998,ko01100,ko01110
kz000515	Negative	[M-H]-	207.066	192	208.074	C11H12O4	Sinapinaldehyde	Phenolic acids	4206-58-0	1480000	1800000	1670000	1400000	1280000	1440000	1410000	1550000	1520000	C05610	ko00940,ko01100,ko01110
kz000520	Negative	[M-H]-	223.061	193	224.068	C11H12O5	Sinapic acid	Phenolic acids	530-59-6	18100	30200	28700	14500	13200	16900	17200	20600	27700	C00482	ko00940,ko01100,ko01110
kz001825	Negative	[M-H]-	279.05	163.04	280.058	C13H12O7	p-coumaroylmalic acid	Phenolic acids	-	87700	98300	107000	43100	52100	43300	100000	87300	110000	--	--
kz000057	Negative	[M-H]-	311.1	149.1	312.048	C13H12O9	Caftaric acid	Phenolic acids	67879-58-7	45000	46600	36800	43100	35000	45600	38500	31200	39700	--	--
kz000530	Negative	[M-H]-	291.015	247	292.022	C13H8O8	Brevifolin carboxylic acid	Phenolic acids	18490-95-4	176000	181000	127000	101000	107000	88000	191000	159000	186000	--	--
kz001834	Negative	[M-H]-	309.06	193.05	310.069	C14H14O8	feruloylmalic acid	Phenolic acids	-	17700	17900	18300	15700	10600	13400	23400	26000	27800	--	--
kz003945	Negative	[M-H]-	329.089	167.034	330.095	C14H18O9	Vanillic acid-glucoside	Phenolic acids	-	963000	1020000	1120000	4110000	2190000	3660000	954000	939000	982000	--	--
kz005355	Negative	[M-H]-	331.103	153.02	332.111	C14H20O9	Koaburaside	Phenolic acids	41653-73-0	271000	255000	262000	266000	320000	233000	284000	252000	245000	--	--
kz003942	Negative	[M-H]-	205.158	189.129	206.167	C14H22O	2,6-Di-t-butylphenol	Phenolic acids	128-39-2	762000	675000	674000	618000	512000	686000	669000	677000	777000	--	--
kz000557	Negative	[M-H]-	359.098	182.1	360.106	C15H20O10	Glucosyringic Acid	Phenolic acids	-	881000	1030000	1380000	1350000	637000	1430000	936000	870000	921000	--	--
kz003946	Negative	[M-H]-	343.103	181.051	344.111	C15H20O9	Dihydrocaffeoylglucose	Phenolic acids	-	5800000	9020000	9550000	4120000	5010000	3780000	5860000	6180000	5600000	--	--
kz000540	Negative	[M-H]-	329.124	167	330.131	C15H22O8	3,4,5-Trimethoxyphenyl-β-D-Glucopyranoside	Phenolic acids	-	2170000	2180000	2760000	9270000	4670000	7860000	2160000	2260000	1960000	--	--
kz000525	Negative	[M-H]-	269.082	209	270.089	C16H14O4	Medicarpin	Phenolic acids	32383-76-9	1180	52500	4370	11400	1200	1460	922	630	1290	C10503	ko00943,ko01110
kz003663	Negative	[M-H]-	335.077	179.03	336.085	C16H16O8	3-O-Caffeoylshikimic acid	Phenolic acids	180981-12-8	637000	219000	515000	778000	1670000	295000	575000	583000	616000	--	--
kz000560	Negative	[M-H]-	371.098	249.063	372.106	C16H20O10	Trihydroxycinnamoylquinic acid	Phenolic acids	-	310000	363000	411000	138000	161000	133000	347000	259000	289000	--	--
kz002550	Negative	[M-H]-	355.103	193.052	356.111	C16H20O9	Feruloyl glucose	Phenolic acids	-	3630000	1960000	1710000	2370000	2490000	1960000	3710000	3420000	3500000	C17759	--
kz000550	Negative	[M-H]-	341.124	179	342.131	C16H22O8	Coniferin	Phenolic acids	531-29-3	3240000	3560000	3320000	2280000	1720000	2290000	3140000	3520000	3180000	C00761	ko00940
kz001642	Negative	[M-H]-	387.166	207.102	388.173	C18H28O9	5'-Glucopyranosyloxyjasmanic acid	Phenolic acids	-	33200	22100	40100	44700	29700	42100	29900	29800	26300	--	--
kz000066	Positive	[M+H]+	375.2	137.1	374.1	C19H18O8	Feruloyl syringic acid	Phenolic acids	-	91200	114000	242000	242000	163000	216000	118000	83800	96400	--	--
kz005149	Negative	[M-H]-	461.13	137	462.137	C19H26O13	Sibiricose A3	Phenolic acids	139726-39-9	64300	58500	32800	75600	47500	76200	35400	51200	68500	--	--
kz000070	Negative	[M-H]-	460.1	117.9	461.153	C19H27NO12	Anthranilate O-hexosyl-O-hexoside	Phenolic acids	-	623000	622000	699000	294000	276000	321000	594000	610000	621000	--	--
kz003099	Negative	[M-H]-	515.16	341.108	516.169	C19H32O16	Di-O-Glucose-quinic acid	Phenolic acids	-	776000	623000	884000	570000	410000	503000	419000	674000	852000	--	--
kz001447	Negative	[M-H]-	383.115	163.04	384.121	C21H20O7	1,3-O-Di-p-coumaroylglycerol	Phenolic acids	-	6920	8860	6660	11500	7390	11700	7870	7750	7600	--	--
kz005186	Negative	[M-H]-	449.108	287.057	450.116	C21H22O11	Dunalianoside C	Phenolic acids	-	264000	333000	215000	146000	176000	84700	242000	234000	272000	--	--
kz000592	Negative	[M-H]-	521.13	359.08	522.137	C24H26O13	Rosmarinyl Glucoside	Phenolic acids	-	86000	121000	96400	68100	57500	49300	77300	85400	71600	--	--
kz000587	Negative	[M-H]-	515.119	191	516.127	C25H24O12	Cynarin	Phenolic acids	30964-13-7	1320000	595000	596000	738000	788000	591000	725000	972000	785000	C10445	--
kz005038	Negative	[M-H]-	677.171	191.055	678.18	C31H34O17	Dicaffeoylquinic acid-glucoside	Phenolic acids	-	1050000	585000	277000	505000	252000	441000	771000	789000	880000	--	--
kz005039	Negative	[M-H]-	695.202	353.088	696.19	C31H36O18	SyringoylcaffeoylQuinic acid O-glucose	Phenolic acids	-	2950000	1810000	1650000	1390000	1240000	1350000	3090000	2840000	2570000	--	--
kz000466	Negative	[M-H]-	121.029	92	122.037	C7H6O2	4-Hydroxybenzaldehyde	Phenolic acids	123-08-0	938000	1170000	926000	1490000	1000000	1350000	937000	965000	983000	C00633	ko01100
kz000475	Negative	[M-H]-	137.024	93	138.032	C7H6O3	4-Hydroxybenzoic acid	Phenolic acids	99-96-7	441000	533000	394000	884000	456000	629000	436000	425000	494000	C00156	ko00130,ko00790,ko01100,ko01110
kz004712	Positive	[M+H]+	149.023	65.0406	148.016	C8H4O3	Phthalic anhydride	Phenolic acids	85-44-9	1650000	1310000	1350000	1150000	1170000	1080000	1720000	1810000	1840000	--	--
kz000049	Negative	[M-H]-	164.04	120	165.043	C8H7NO3	2-(Formylamino)benzoic acid	Phenolic acids	3342-77-6	315000	392000	280000	304000	233000	274000	336000	342000	327000	C05653	ko00380,ko01100
kz000484	Negative	[M-H]-	151.04	136	152.047	C8H8O3	Vanillin	Phenolic acids	121-33-5	5100000	6790000	7560000	10700000	9600000	9480000	5070000	5240000	5360000	C00755	ko00998,ko01100,ko01110
kz000482	Negative	[M-H]-	149.061	131	150.068	C9H10O2	p-Coumaryl alcohol	Phenolic acids	3690/5/9	104000	105000	78500	560000	315000	430000	104000	116000	123000	C02646	ko00940,ko01100,ko01110
kz000504	Negative	[M-H]-	179.035	135.046	180.042	C9H8O4	Caffeic acid	Phenolic acids	331-39-5	10400000	2480000	2820000	828000	865000	777000	10900000	9980000	10200000	C01197	ko00940,ko01100,ko01110
km1071	Negative	[M-H]-	385.1	205	386.1	C17H22O10	1-O-beta-D-Glucopyranosyl sinapate	Phenolic acids	-	58200	49500	59600	72700	76100	63800	54000	53500	57200	--	--
km0329	Negative	[M-H]-	165.1	119	166.063	C9H10O3	3-(4-Hydroxyphenyl)propionic acid	Phenolic acids	501-97-3	21500	21500	21600	82800	23400	75100	26400	18700	24100	C01744	--
kz000228	Negative	[M-H]-	331	313.1	332.074	C13H16O10	Gallic acid 4-O-glucoside	Phenolic acids	84274-52-2	20100	15100	14700	89500	22000	62500	24100	17200	22000	--	--
kz003498	Negative	[M-H]-	331.067	169.01	332.074	C13H16O10	2-O-Galloyl-β-D-glucose	Phenolic acids	-	2360000	2180000	2090000	3600000	2520000	3600000	2320000	2310000	2240000	--	--
kz003497	Negative	[M-H]-	331.069	169.01	332.074	C13H16O10	3-O-Galloyl-β-D-glucose	Phenolic acids	-	2330000	2100000	2100000	3520000	2350000	3230000	2290000	2220000	2310000	--	--
kz003714	Negative	[M-H]-	331.067	169.014	332.074	C13H16O10	6-O-Galloyl-β-D-glucose	Phenolic acids	13186-19-1	2400000	2140000	2120000	3590000	2310000	3440000	2260000	2240000	2310000	--	--
kz001074	Negative	[M-H]-	169.014	125	170.022	C7H6O5	Gallic acid	Phenolic acids	149-91-7	57400	50000	37800	45800	17900	38200	82300	77300	68400	C01424	--
kz000697	Positive	[M]+	435.092	303.05	435.093	C20H19O11+	Delphinidin-3-O-arabinoside	Anthocyanins	171370-55-1	29300	43900	19400	25600	15400	23800	30000	39000	36800	--	--
kz000695	Positive	[M]+	433.113	271.06	433.113	C21H21O10+	Pelargonidin-3-O-glucoside	Anthocyanins	47684-27-5	328000	265000	370000	191000	157000	173000	271000	288000	347000	C12137	ko00942,ko01100,ko01110
kz000704	Negative	[M-2H]-	465.083	285.041	467.098	C24H19O10+	Cyanidin-O-syringic acid	Anthocyanins	-	393000	338000	267000	572000	178000	367000	300000	246000	228000	--	--
kz005053	Negative	[M-H]-	269.046	151.005	270.053	C15H10O5	Galangin	Flavones	548-83-4	7500	25000	11100	77700	8030	3060	13400	14800	11900	C10044	ko00941
km0238	Negative	[M-H]-	299.1	284	300.063	C16H12O6	Chrysoeriol	Flavones	491-71-4	62900	51100	9540	17500	4180	6900	55500	61600	65700	C04293	ko00944
kz000779	Negative	[M-H]-	299.056	284	300.063	C16H12O6	Diosmetin	Flavones	520-34-3	60900	53100	11000	19200	5480	6300	61100	64800	67500	C10038	--
km1056	Negative	[M-H]-	329	314	330	C17H14O7	Tricin	Flavones	520-32-1	15100	23000	21600	28800	19500	29100	12500	16800	16100	--	--
kz001898	Positive	[M+H]+	339.123	283.059	338.115	C20H18O5	Licoflavone C	Flavones	72357-31-4	753000	2160000	191000	2230000	96500	102000	829000	784000	725000	--	--
kz000791	Negative	[M-H]-	431.098	269.1	432.106	C21H20O10	Apigenin 7-O-glucoside(Cosmosiin)	Flavones	578-74-5	72900	51500	49900	42100	35100	41000	70100	66800	80400	C04608	ko00944
kz005055	Positive	[M+H]+	433.113	271.065	432.106	C21H20O10	Galangin-7-glucoside	Flavones	-	165000	145000	57100	130000	68700	109000	114000	159000	130000	--	--
kz000792	Positive	[M+H]+	433.113	271.01	432.106	C21H20O10	Apigenin 5-O-glucoside	Flavones	28757-27-9	109000	141000	41500	112000	69800	99800	180000	101000	119000	--	--
kz000800	Negative	[M-H]-	461.109	299.1	462.116	C22H22O11	Chrysoeriol-5-O-hexoside	Flavones	-	16700	12300	15200	6450	6150	4940	5690	15600	14000	--	--
kz000831	Positive	[M+H]+	609.181	301	608.174	C28H32O15	Diosmin	Flavones	520-27-4	334000	271000	364000	115000	141000	119000	329000	322000	324000	C10039	--
kz005226	Positive	[M+H]+	609.181	463.124	608.174	C28H32O15	Neodiosmin (Diosmetin-7-O-Neohesperidoside)	Flavones	38665-01-9	71800	67500	60100	25200	27800	35200	63700	80700	57600	--	--
km1508	Negative	[M-H]-	637.1	329.2	638.1	C29H34O16	Tricin 5-O-rutinoside	Flavones	-	23900	23100	25600	40100	48300	56400	18800	32500	23400	--	--
kz000774	Positive	[M+H]+	255.065	153	254.058	C15H10O4	Chrysin	Flavones	480-40-0	14200	28100	8630	4740	7150	517	10800	13000	9010	C10028	ko00941
kz002953	Positive	[M+H]+	329.102	314.079	328.095	C18H16O6	5-hydroxy-3,7,4'-trimethoxyflavone	Flavones	-	13500	20700	8780	9970	5870	6680	14100	13200	12900	--	--
kz005216	Positive	[M+H]+	403.139	373.096	402.131	C21H22O8	Nobiletin	Flavones	478-01-3	272000	40300	82100	20800	21000	25100	291000	291000	303000	C10112	--
kz002975	Positive	[M+H]+	461.123	285.08	460.116	C22H20O11	Acacetin-7-O-glucuronide	Flavones	-	6850	4430	7950	9740	11200	13900	2140	3910	3530	--	--
kz002981	Positive	[M+H]+	477.103	301.07	476.095	C22H20O12	Diosmetin-7-O-glucuronide	Flavones	35110-20-4	295000	8740	3290	6520	3000	1710	324000	272000	303000	--	--
kz005221	Positive	[M+H]+	477.142	315.096	476.132	C23H24O11	Dihydroxy-dimethoxyflavone-O-glucoside	Flavones	-	17800	13600	16100	5680	11300	10400	23200	14100	18600	--	--
kz001913	Positive	[M+H]+	577.147	329.1	576.148	C27H28O14	Monohydroxy-trimethoxyflavone-O-malonylglucoside	Flavones	-	23200	11100	19700	47900	5490	65900	16500	16600	17300	--	--
km1537	Negative	[M-H]-	535	491.3	536	C28H24O11	Tricin O-sinapic acid	Flavones	-	93800	117000	94100	280000	165000	205000	82600	90900	85600	--	--
km1234	Negative	[M-H]-	621.1	299.2	622.1	C28H30O16	Chrysoeriol O-rhamnosyl-O-glucuronic acid	Flavones	-	18600	11600	20500	43700	46100	48500	18000	18500	18700	--	--
kz004425	Positive	[M+H]+	741.226	433.115	740.216	C33H40O19	Luteolin-O-rutinoside-O-rhamnoside	Flavones	-	35000	20800	17000	10900	18800	12000	24600	31700	39300	--	--
kz000850	Negative	[M-H]-	703.13	329.2	704.138	C35H28O16	Tricin O-oxalic acid O-coumaroyl shikimic acid	Flavones	-	7650	9880	17900	9540	7870	13100	9310	11000	10100	--	--
kz004322	Positive	[M+H]+	421.165	365.1	420.157	C25H24O6	Artonin E2	Flavonoids	-	150000	410000	116000	42500	16800	57800	149000	152000	150000	--	--
ksa0036	Positive	[M+H]+	287.1	153.2	286.048	C15H10O6	Luteolin	Flavones	491-70-3	5460	9310	1890	24300	2110	1830	8820	8430	5680	C01514	ko00941,ko00944,ko01100,ko01110
kz005081	Positive	[M+H]+	465.102	303.051	464.095	C21H20O12	Quercetin-3-O-β-D-glucopyranoside	Flavonols	-	221000	268000	181000	66000	50000	42500	206000	278000	286000	--	--
kz002979	Positive	[M+H]+	463.123	301.078	462.116	C22H22O11	6-C-Methylkaempferol 3-glucoside	Flavonols	-	49500	25400	17800	13100	3430	2360	54300	53400	54900	--	--
kz002982	Positive	[M+H]+	479.118	317.073	478.111	C22H22O12	6-methoxykaempferol-3-O-glucoside	Flavonols	63422-27-5	94000	75400	51600	25300	32200	28200	73400	84500	98900	--	--
kz005082	Positive	[M+H]+	479.117	317.067	478.111	C22H22O12	Isorhamnetin-3-O-β-D-glucopyranoside	Flavonols	-	87300	83700	55800	33000	26500	20700	82900	94500	101000	--	--
kz003691	Positive	[M+H]+	595.161	287.054	594.158	C27H30O15	Kaempferol-3-O-neohesperidoside	Flavonols	32602-81-6	25800	26500	12700	26900	23600	26900	22400	26900	16700	--	--
kz003693	Positive	[M+H]+	611.161	303.048	610.153	C27H30O16	Quercetin-3-O-(2-O-α-L-rhamnopyranosyl)-β-D-galactopyranoside	Flavonols	-	198000	338000	432000	144000	168000	108000	298000	318000	334000	--	--
kz003207	Positive	[M+H]+	625.17	317.075	624.169	C28H32O16	Isorhamnetin-3-O-rutinoside (Narcissin)	Flavonols	604-80-8	24600	13300	10800	13100	19700	20900	29600	23800	26600	--	--
kz001380	Positive	[M+H]+	757.218	303.051	756.211	C33H40O20	Quercetin-O-rutinoside-O-rhamnoside	Flavonols	-	542000	633000	617000	324000	231000	288000	471000	568000	484000	--	--
kz001381	Positive	[M+H]+	771.233	317.065	770.227	C34H42O20	Isorhamnetin-O-rutinoside-O-rhamnoside	Flavonols	-	71400	59100	85100	50000	46300	45700	67500	72700	85300	--	--
km0454	Negative	[M-H]-	287.1	259	288.063	C15H12O6	Aromadedrin (Dihydrokaempferol)	Flavonols	480-20-6	116000	80000	93100	209000	187000	141000	123000	117000	125000	C00974	ko00941,ko01100,ko01110
km1269	Negative	[M-H]-	329.1	229.1	330.1	C17H14O7	Di-O-methylquercetin	Flavonols	-	638000	694000	485000	496000	335000	349000	643000	709000	704000	--	--
kz001951	Negative	[M-H]-	339.122	193.088	340.131	C20H20O5	Desmethylxanthohumol	Flavonols	-	156000	260000	224000	120000	301000	38800	157000	172000	166000	--	--
kz005232	Positive	[M+H]+	373.128	343	372.121	C20H20O7	Tangeretin	Flavonols	481-53-8	137000	32700	46400	16100	19300	33900	130000	133000	134000	C10190	--
km0015	Negative	[M-H]-	447.1	285	448.101	C21H20O11	Kaempferol 3-O-glucoside (Astragalin)	Flavonols	480-10-4	26800	27800	11100	36400	25400	29800	21400	21800	23100	C12249	ko00944,ko01110
kz002214	Positive	[M+H]+	465.102	303.061	464.095	C21H20O12	isohyperoside	Flavonols	35589-21-0	279000	215000	202000	59700	59700	60400	212000	253000	261000	--	--
kz000892	Positive	[M+H]+	465.103	303.1	464.095	C21H20O12	6-Hydroxykaempferol-7-O-glucoside	Flavonols	-	344000	179000	186000	68000	37900	39400	334000	254000	325000	--	--
kz005088	Positive	[M+H]+	479.118	317.06	478.111	C22H22O12	Tricetin?4'-methyl?ether-3'-O-β-D-glucoside	Flavonols	-	102000	109000	54100	31900	25400	25500	82700	92300	78300	--	--
kz002829	Positive	[M+H]+	479.118	317.06	478.111	C22H22O12	Isorhamnetin-7-O-glucoside	Flavonols	-	91000	108000	51800	37900	20300	18200	86500	74400	94300	--	--
kz004170	Positive	[M+H]+	479.118	317.065	478.111	C22H22O12	Rhamnetin 3-O-β-D-Glucoside	Flavonols	27875-34-9	83900	95000	57100	26800	36500	25400	101000	90000	95500	--	--
kz000900	Negative	[M-H]-	519.114	315.051	520.122	C24H24O13	Isorhamnetin-acetyl hexoside	Flavonols	-	20100	18700	15400	53600	25400	42300	18800	13200	18700	--	--
kz000905	Negative	[M-H]-	593.151	285	594.158	C27H30O15	Kaempferol-3-O-rutinoside(Nicotiflorin)	Flavonols	17650-84-9	7920	6070	9710	12600	11500	14200	13000	15600	10500	C21833	ko00944,ko01110
km0688	Positive	[M+H]+	595.2	287	594.159	C27H30O15	Kaempferol 3-O-robinobioside (Biorobin)	Flavonols	17297-56-2	44600	99900	42300	21300	12200	31400	35800	38900	31600	--	--
kz000909	Negative	[M-H]-	609.146	301	610.153	C27H30O16	Quercetin-3-O-rutinoside (Rutin)	Flavonols	153-18-4	309000	329000	246000	18500	12900	19700	278000	294000	277000	C05625	ko00944,ko01100,ko01110
kz000908	Negative	[M-H]-	609.146	300	610.153	C27H30O16	Quercetin-3-O-robinobioside	Flavonols	52525-35-6	126000	130000	137000	111000	143000	92600	110000	141000	114000	--	--
kz000911	Positive	[M+H]+	611.161	303.1	610.153	C27H30O16	Quercetin-7-O-rutinoside	Flavonols	147714-62-3	674000	818000	628000	50100	22200	50300	691000	684000	597000	--	--
kz004173	Positive	[M+H]+	611.161	303.049	610.153	C27H30O16	Quercetin 3-O-β-D-neohesperidoside	Flavonols	117611-67-3	268000	336000	433000	101000	172000	103000	349000	287000	338000	--	--
kz002787	Positive	[M+H]+	625.18	317.06	624.169	C28H32O16	methylquercetin glu-rha	Flavonols	-	28600	27900	35600	32200	31800	17100	30300	31300	25000	--	--
kz000866	Positive	[M+H]+	303.05	137.02	302.043	C15H10O7	Quercetin	Flavonols	117-39-5	954000	1020000	1460000	1330000	1130000	1830000	1080000	885000	527000	C00389	ko00941,ko00944,ko01100,ko01110
km0548	Negative	[M-H]-	303.1	125	304.058	C15H12O7	Dihydroquercetin (Taxifolin)	Flavonols	480-18-2	117000	78000	76100	23300	20000	24700	125000	121000	128000	C01617	ko00941,ko01100,ko01110
kz000870	Positive	[M+H]+	317.066	285.039	316.058	C16H12O7	Tamarixetin (3,3',5,7-Tetrahydroxy-4'-Methoxyflavone)	Flavonols	603-61-2	30800	31200	32700	16200	24300	13100	34700	35400	32400	C10188	--
km0997	Positive	[M+H]+	347.3	285	346.251	C22H34O3	Troxerutin (Trihydroxyethyl rutin)	Flavonols	7085-55-4	468000	371000	589000	408000	534000	382000	552000	498000	493000	--	--
kz002794	Positive	[M+H]+	683.15	303.05	682.138	C29H30O19	Quercetin glu-malonyl-pen	Flavonols	-	25300	28400	21000	11300	13600	6350	20600	22100	20200	--	--
kz002826	Positive	[M+H]+	787.227	317.06	786.222	C34H42O21	Isorhamnetin-O-Hexoside-O-Hexoside-O-Rhamnoside	Flavonols	-	37800	22000	31100	13800	16300	7050	33200	42100	42600	--	--
kz000828	Positive	[M+H]+	595.166	457.2	594.158	C27H30O15	Apigenin 6,8-C-diglucoside	Flavonoid carbonoside	23666-13-9	134000	199000	72700	9410	13100	13900	118000	133000	104000	--	--
kz002595	Positive	[M+H]+	595.166	433.12	594.158	C27H30O15	Isosaponarin	Flavonoid carbonoside	19416-87-6	891000	538000	387000	284000	101000	142000	775000	853000	841000	--	--
kz002598	Positive	[M+H]+	625.176	463.13	624.169	C28H32O16	Chrysoeriol-C-glucoside-O-glucoside	Flavonoid carbonoside	-	46100	57700	47800	32800	30000	18200	47300	59700	54600	--	--
kz000924	Negative	[M-H]-	431.098	311	432.106	C21H20O10	Apigenin-8-C-Glucoside (Vitexin)	Flavonoid carbonoside	3681-93-4	486000	993000	268000	1680000	97600	153000	522000	514000	561000	C01460	ko00941,ko00944
kz001978	Positive	[M+H]+	433.113	283.06	432.106	C21H20O10	Genistein 8-C-glucoside	Flavonoid carbonoside	66026-80-0	298000	490000	161000	893000	56800	60600	288000	274000	302000	C10420	--
km1323	Positive	[M+H]+	449.1	299.1	448.1	C21H20O11	Luteolin 6-C-glucoside	Flavonoid carbonoside	4261-42-1	72500	94900	37600	13900	7330	13800	52700	78600	89700	--	--
kz000930	Positive	[M+H]+	565.155	409.092	564.148	C26H28O14	Isoschaftoside	Flavonoid carbonoside	52012-29-0	322000	708000	189000	200000	114000	142000	316000	244000	335000	--	--
kz003214	Positive	[M+H]+	565.155	457.111	564.148	C26H28O14	"Apigenin-8-C-(2""-β-D-glucosyl)-α-L-arabinoside"	Flavonoid carbonoside	-	217000	345000	173000	132000	55500	94500	217000	217000	220000	--	--
kz003215	Positive	[M+H]+	565.155	427.101	564.148	C26H28O14	"Apigenin-6-C-(2""-β-D-glucosyl)-α-L-arabinoside"	Flavonoid carbonoside	-	344000	713000	260000	224000	104000	163000	311000	301000	285000	--	--
kz000938	Negative	[M-H]-	593.151	311	594.158	C27H30O15	Isovitexin 7-O-glucoside(Saponarin)	Flavonoid carbonoside	20310-89-8	568000	504000	263000	221000	86900	86100	540000	546000	529000	C08064	--
kz003217	Positive	[M+H]+	595.166	577.156	594.158	C27H30O15	Vitexin-2-O-D-glucopyranoside	Flavonoid carbonoside	-	32800	72900	32600	5590	4440	4920	28300	25600	34600	--	--
km1187	Positive	[M+H]+	625.2	607.1	624.2	C28H32O16	C-hexosyl-chrysoeriol O-hexoside	Flavonoid carbonoside	-	87800	81100	57000	34000	46500	33600	62900	66800	76100	--	--
kz000944	Positive	[M+H]+	625.176	607.2	624.169	C28H32O16	Chrysoeriol-6,8-di-C-glucoside	Flavonoid carbonoside	-	78100	74700	57900	54400	55100	39300	62500	74700	68000	--	--
kz000434	Negative	[M-H]-	271.061	151	272.068	C15H12O5	Pinobanksin	Flavanols	548-82-3	471000	346000	547000	193000	188000	112000	473000	504000	572000	C09826	ko00941
kz000971	Negative	[M-H]-	289.072	245	290.079	C15H14O6	Catechin	Flavanols	154-23-4	9990000	10400000	7490000	6130000	6320000	5820000	10500000	10100000	10200000	C06562	ko00941,ko01110
kz000972	Positive	[M+H]+	291.086	139.036	290.079	C15H14O6	Epicatechin	Flavanols	490-46-0	2130000	1830000	1020000	552000	690000	506000	1950000	1970000	1990000	C09727	ko00941,ko01100,ko01110
kz000155	Negative	[M-H]-	299.1	223.1	300.1	C17H16O5	4'-Hydroxy-5,7-dimethoxyflavanone	Flavanols	-	655000	398000	447000	319000	365000	382000	520000	1080000	1450000	--	--
kz003848	Negative	[M-H]-	451.103	341.06	452.111	C24H20O9	Cinchonain Ic	Flavanols	85081-22-7	566000	562000	559000	199000	333000	196000	534000	548000	537000	--	--
kz000979	Negative	[M-H]-	451.103	341.06	452.111	C24H20O9	Catechin-(7,8-bc)-4α-(3,4-dihydroxyphenyl)-dihydro-2-(3H)-pyranone	Flavanols	-	615000	652000	546000	526000	607000	400000	541000	608000	560000	--	--
kz003847	Negative	[M-H]-	451.103	341.06	452.111	C24H20O9	Cinchonain Id	Flavanols	85022-67-9	612000	610000	542000	523000	594000	402000	588000	560000	624000	--	--
kz000157	Positive	[M+H]+	521	273	520.122	C24H24O13	Naringenin O-malonylhexoside	Flavanols	-	73300	47800	36400	31400	34700	26900	81800	88200	86900	--	--
kz000984	Negative	[M-H]-	865.199	407.1	866.206	C45H38O18	Catechin-catechin-catechin	Flavanols	-	2260000	2660000	1950000	673000	752000	519000	2450000	2310000	2630000	--	--
kz000973	Negative	[M-H]-	305.067	125	306.074	C15H14O7	Epigallocatechin (EGC)	Flavanols	970-74-1	112000	87700	78400	41500	26300	61800	123000	120000	83800	C12136	ko00941,ko01110
kz005366	Positive	[M+H]+	305.102	139.037	304.095	C16H16O6	3'-O-Methyl-(-)-epicatechin	Flavanols	76549-34-3	96100	74700	71400	145000	212000	172000	80100	97500	95900	--	--
kz000159	Negative	[M-H]-	433.121	271	434.121	C21H22O10	Naringenin 7-O-glucoside (Prunin)	Flavanols	529-55-5	69100	63100	59800	17600	23700	21900	61200	73200	70000	C09099	ko00941
kz000158	Positive	[M+H]+	537	289	696.066	C24H24O24	Eriodictyol O-malonylhexoside	Flavanols	-	74900	61800	76900	80500	59800	67900	67600	70200	68600	--	--
kz000982	Negative	[M-H]-	561.14	289.2	562.148	C30H26O11	Epicatechin-epiafzelechin	Flavanols	-	690000	396000	93000	84500	99100	62500	808000	872000	734000	--	--
kz004664	Positive	[M+H]+	273.075	153.019	272.068	C15H12O5	5,7,4-trihydroxy-dihydroflavone	Flavanones	-	392000	269000	440000	142000	169000	119000	382000	509000	467000	--	--
kz000422	Positive	[M+H]+	273.076	153	272.068	C15H12O5	Butin	Flavanones	492-14-8	428000	308000	446000	140000	189000	102000	349000	450000	441000	C09614	ko00941
kz000424	Negative	[M-H]-	287.056	135	288.063	C15H12O6	Eriodictyol	Flavanones	552-58-9	201000	142000	156000	51100	22400	28500	193000	223000	223000	C05631	ko00941,ko01100,ko01110
kz000432	Negative	[M-H]-	477.14	315	478.148	C23H26O11	Persicoside	Flavanones	28978-03-2	298000	236000	443000	117000	57600	39400	364000	392000	304000	--	--
kz005196	Negative	[M-H]-	579.172	271.062	580.179	C27H32O14	Naringenin-7-O-Neohesperidoside(Naringin)	Flavanones	10236-47-2	453000	294000	157000	293000	219000	160000	427000	452000	392000	C09789	ko00941
kz005197	Negative	[M-H]-	579.172	271	580.179	C27H32O14	Naringenin-7-O-Rutinoside(Narirutin)	Flavanones	14259-46-2	106000	65700	42900	66700	55000	42800	92200	105000	121000	C09793	--
km0843	Negative	[M-H]-	271.1	151	272.068	C15H12O5	Naringenin	Flavanones	480-41-1	540000	377000	627000	212000	208000	124000	535000	602000	625000	C00509	ko00941,ko00943,ko01100,ko01110
km0436	Positive	[M+H]+	275	139	274.084	C15H14O5	Afzelechin (3,5,7,4'-Tetrahydroxyflavan)	Flavanones	2545-00-8	23800	16300	1500	15700	7070	10600	23400	21500	32000	C09320	ko00941,ko01110
km0637	Negative	[M-H]-	609.2	301	610.19	C28H34O15	Hesperetin 7-O-neohesperidoside (Neohesperidin)	Flavanones	13241-33-3	124000	74200	110000	83500	67300	50200	122000	91000	108000	C09806	ko00941
km0640	Positive	[M+H]+	611.2	303	610.19	C28H34O15	Hesperetin 7-rutinoside (Hesperidin)	Flavanones	520-26-3	545000	824000	693000	59000	27600	38400	719000	722000	667000	C09755	--
km0097	Negative	[M-H]-	301.1	151	302.079	C16H14O6	Hesperetin	Flavanones	520-33-2	112000	82000	79600	40000	23300	33500	101000	106000	114000	C01709	ko00941
kz002366	Negative	[M-H]-	371.114	327.03	372.121	C20H20O7	(8'R,7'S)-(-)-8-Hydroxy-α-conidendrin	Lignans	-	48000	59000	60800	57900	68000	52300	48200	61800	60200	--	--
kz002219	Negative	[M-H]-	357.134	151.044	358.142	C20H22O6	Epipinoresinol	Lignans	24404-50-0	429000	483000	496000	263000	157000	186000	404000	444000	493000	--	--
kz000992	Negative	[M-H]-	357.134	151	358.142	C20H22O6	Pinoresinol	Lignans	487-36-5	530000	569000	575000	309000	174000	265000	460000	528000	590000	C05366	ko00998,ko01100,ko01110
kz002685	Positive	[M+H]+	359.149	137.063	358.142	C20H22O6	Matairesinol	Lignans	580-72-3	25900	31300	58100	67100	41100	48200	26600	26100	31500	C10682	ko00998,ko01100,ko01110
kz003147	Positive	[M+H]+	359.148	327.12	358.142	C20H22O6	Clemaphenol A	Lignans	362606-60-8	60100	69600	50000	93900	90100	123000	74800	55100	66600	C17808	--
kz000994	Negative	[M-H]-	387.145	181.05	388.152	C21H24O7	Medioresinol	Lignans	40957-99-1	28100	24300	23400	26900	18100	24100	21200	25700	25300	--	--
kz003148	Negative	[M-H]-	417.155	181.04	418.163	C22H26O8	Lirioresinol-A	Lignans	21453-71-4	301000	274000	419000	402000	378000	390000	271000	310000	347000	--	--
kz000995	Negative	[M-H]-	417.156	402.1	418.163	C22H26O8	Syringaresinol	Lignans	21453-69-0	59400	44800	89800	92500	72500	75600	63000	65900	84700	C10889	--
kz000997	Negative	[M-H]-	519.187	357.136	520.194	C26H32O11	Terpineol monO-glucoside	Lignans	-	77100	73800	42400	66100	33500	80000	61000	73800	71400	--	--
kz003644	Positive	[M+NH4]+	538.22	359.14	520.194	C26H32O11	Matairesinoside	Lignans	23202-85-9	64600	70100	47500	90900	39200	86300	64100	61700	56300	--	--
kz003849	Negative	[M-H]-	521.2	359.14	522.21	C26H34O11	dihydrodehydrodiconiferyl alcohol 4-O-β-D-glucopyranosides	Lignans	-	26100	25900	26000	24700	20900	25600	25500	14600	24200	--	--
kz005090	Negative	[M-H]-	521.186	359.135	522.21	C26H34O11	(-)-isolariciresinol 4-O-β-D-glucopyranoside	Lignans	-	23900	23400	20800	24400	24700	19800	18200	20800	28500	--	--
kz005375	Negative	[M-H]-	521.203	359.149	522.21	C26H34O11	Isolariciresinol 9'-O-Glucoside	Lignans	63358-12-3	30000	23000	11400	25600	17900	21700	28500	21400	22700	--	--
kz002295	Negative	[M-H]-	579.209	519.243	580.216	C28H36O13	Syringaresinol-4'-O-β-D-monO-glucoside	Lignans	137038-13-2	3020000	3230000	4590000	2430000	3280000	1960000	2690000	2890000	2680000	--	--
kz001001	Negative	[M-H]-	579.208	417.158	580.216	C28H36O13	Syringaresinol-Hex	Lignans	-	209000	191000	174000	54600	92700	48000	169000	195000	181000	--	--
kz002365	Negative	[M-H]-	373.131	329.048	374.137	C20H22O7	isohydroxymatairesinol	Lignans	-	9110	7360	7600	42000	5410	40800	4880	8730	9020	--	--
kz005370	Negative	[M-H]-	359.15	180.079	360.157	C20H24O6	(+)-Isolariciresinol	Lignans	548-29-8	301000	348000	415000	742000	687000	634000	293000	295000	310000	--	--
kz004699	Negative	[M-H]-	491.191	327.123	492.2	C25H32O10	(+)-Isolariciresinol-9-O-β-D-xylopyranoside	Lignans	-	10300	9970	12200	23700	19900	18500	18600	17900	13100	--	--
kz000999	Negative	[M-H]-	535.182	373.129	536.189	C26H32O12	1-Hydroxyterpinin monO-glucoside	Lignans	-	32200	27800	44000	64500	59600	51700	42200	44900	41000	--	--
kz003850	Negative	[M-H]-	523.21	361.14	524.226	C26H36O11	(-)-secoisolariciresinol 4-O-β-D-giucopyranoside	Lignans	-	46800	29100	32000	116000	59400	70200	43400	47300	56400	--	--
kz005378	Negative	[M-H]-	551.213	389.167	552.221	C27H36O12	5'-methoxyisolariciresinol-9'-O-β-D-glucopyranoside	Lignans	-	76400	106000	109000	386000	471000	478000	102000	80600	116000	--	--
kz001000	Negative	[M-H]-	561.198	357.134	562.205	C28H34O12	Pinoresinol-acetylglucose	Lignans	-	168000	204000	108000	486000	186000	591000	172000	141000	153000	--	--
kz001002	Negative	[M-H]-	591.208	387.144	592.216	C29H36O13	Medioresinol-acetylglucoside	Lignans	-	39400	25800	31100	19800	27500	12500	28800	25400	33800	--	--
kz001003	Negative	[M-H]-	621.219	417.156	622.226	C30H38O14	Syringaresinol-aceGlu	Lignans	-	2330000	2840000	2290000	769000	1310000	631000	3130000	2880000	3190000	--	--
kz003004	Negative	[M-H]-	339.074	177.019	340.079	C15H16O9	Cichoriin	Others	531-58-8	3650000	3120000	4260000	1300000	716000	939000	3820000	3880000	4120000	C09206	--
kz001761	Positive	[M+H]+	301.107	163	300.1	C17H16O5	Melilotocarpan A	Others	61135-95-3	4090	1440000	75000	56600	12000	11900	4890	3800	6480	--	--
kz000212	Positive	[M+H]+	341.139	137.06	340.131	C20H20O5	2,4,2',4'-tetrahydroxy-3'-prenylchalcone	Others	-	3790000	4500000	4940000	6550000	5390000	5500000	3530000	3610000	3590000	--	--
kz004789	Negative	[M-H]-	435.13	273.077	436.137	C21H24O10	Dihydrocharcone-4`-O-β-Dglucopyranoside	Others	-	43000	34700	40000	30200	29000	20600	43600	52400	41300	--	--
kz003151	Positive	[M+H]+	389.158	181.04	388.152	C21H24O7	Ailantinol E	Others	-	419000	541000	671000	1520000	1240000	1610000	414000	415000	341000	--	--
kz001581	Positive	[M+H]+	479.15	317.06	478.148	C23H26O11	Calceorioside B	Others	105471-98-5	97500	106000	62400	34500	21700	21000	87700	89500	97600	--	--
kz002607	Negative	[M-H]-	521.202	359.15	522.21	C26H34O11	Lariciresinol glucopyranoside	Others	-	79900	118000	79100	47300	44700	47500	88000	105000	70700	--	--
kz003858	Positive	[M+H]+	127.038	69.03	126.032	C6H6O3	Pyrogallol	Others	87-66-1	299000	635000	324000	662000	652000	328000	565000	522000	424000	--	--
kz003305	Negative	[M-H]-	165.02	121.034	166.027	C8H6O4	5,7-Dyhydroxy-1(3H)-isobenzofuran-one	Others	-	20000	29900	32200	32200	32500	32800	20600	31000	22300	--	--
kz003545	Positive	[M+H]+	169.05	65.03	168.042	C8H8O4	Gallacetophenone	Others	528-21-2	1880000	2120000	1960000	2590000	2020000	2080000	1800000	1960000	1720000	--	--
kz002217	Positive	[M+H]+	167.107	93.0706	166.099	C10H14O2	Rhododendrol	Others	501-96-2	17200	51800	53700	37200	14900	22500	37600	50700	35700	--	--
kz002367	Positive	[M+H]+	222.075	130.064	221.069	C11H11NO4	Methyl dioxindole-3-acetate	Others	57061-18-4	22800	33100	23000	20900	21000	13300	26400	26700	25900	--	--
kz004196	Positive	[M-H2O+H]+	189.091	105.069	206.094	C12H14O3	Senkyunolide F	Others	-	141000	128000	142000	53800	67900	44300	125000	138000	134000	--	--
kz000190	Negative	[M-H]-	271.09	107.6	272.09	C12H16O7	Arbutin	Others	497-76-7	76300	63700	57700	163000	88800	163000	65100	80400	81100	C06186	ko00010
kz003003	Positive	[M+H]+	223.206	207.03	222.198	C15H26O	Elemol	Others	639-99-6	492000	175000	166000	85200	144000	213000	424000	549000	335000	--	--
kz004174	Negative	[M-H]-	401.144	269.104	402.153	C18H26O10	Benzyl-O-β-D-glucopyranose-β-D-xyranoside	Others	-	674000	1240000	904000	861000	645000	1000000	733000	685000	786000	--	--
kz005385	Negative	[M-H]-	293.212	293.212	294.219	C18H30O3	Machilusolide D	Others	-	569000	683000	602000	493000	435000	503000	577000	622000	642000	--	--
kz005389	Positive	[M+H]+	371.206	209.153	370.199	C19H30O7	Byzantionoside A	Others	-	717000	714000	578000	379000	247000	418000	539000	718000	691000	--	--
kz004738	Negative	[M-H]-	377.16	329.139	378.168	C20H26O7	4,7,9,9′-Tetrahydroxy-3,3′-dimethoxy-8-O-4′-neolignan	Others	-	201000	294000	333000	544000	524000	456000	214000	254000	262000	--	--
kz003006	Negative	[M-H]-	427.21	153.097	428.205	C21H32O9	Lactuside B	Others	106009-42-1	86100	116000	60100	159000	192000	136000	107000	96600	65500	--	--
kz003152	Negative	[M-H]-	407.163	359.15	408.215	C22H32O7	Shinjulactone K	Others	94451-22-6	30000	32900	35300	54600	60300	52600	28200	31100	33500	--	--
kz001009	Positive	[M+H]+	106.086	88	105.079	C4H11NO2	Diethanolamine	Others	111-42-2	64100	75100	94000	79100	81300	88000	76800	72200	65800	C06772	ko00564
kz000180	Positive	[M+H]+	142.097	124.087	141.09	C6H11N3O	Histidinol	Others	501-28-0	35700000	35400000	34900000	33300000	31600000	34900000	34500000	36400000	36400000	C00860	ko00340,ko01100,ko01110,ko01230
kz003852	Negative	[M-H]-	147.031	87.0092	148.074	C6H12O4	(Rs)-Mevalonic acid	Others	-	85400	142000	112000	112000	136000	167000	122000	88800	100000	--	--
kz000179	Positive	[M+H]+	140	99	139.027	C6H5NO3	4-Nitrophenol	Others	100-02-7	1810000	1720000	1430000	1810000	1980000	1660000	1760000	1810000	1740000	C00870	--
kz001029	Negative	[M-H]-	193.072	99.01	194.079	C7H14O6	D-Pinitol	Others	10284-63-6	44200	56100	60900	56500	67300	46000	24700	23500	16200	--	--
kz003695	Positive	[M+H]+	107.049	77.03	106.042	C7H6O	Benzaldehyde	Others	100-52-7	45600	91100	55100	84700	62300	83500	33800	75500	45600	C00261	ko01100
kz000175	Positive	[M+H]+	122	105	121.053	C7H7NO	Benzamide	Others	55-21-0	79900	95800	67200	23000	26400	15600	81800	81900	75300	C09815	--
kz001013	Positive	[M+H]+	122.096	105	121.089	C8H11N	Phenethylamine	Others	64-04-0	423000	491000	319000	107000	130000	103000	445000	416000	407000	C05332	ko00360,ko01100
kz000178	Positive	[M+H]+	138.091	121.1	137.084	C8H11NO	Hydroxyphenethylamine	Others	7568-93-6	48700	53700	38100	15400	11400	7880	43000	50500	51000	--	--
km1470	Negative	[M-H]-	299.1	137.1	300.1	C13H16O8	Salicylic acid O-glycoside	Others	10366-91-3	758000	702000	572000	1630000	1090000	1440000	697000	821000	472000	--	--
km0258	Negative	[M-H]-	263	219	264.136	C15H20O4	(+)-cis,trans-Abscisic acid (ABA)	Others	21293-29-8	167000	264000	274000	293000	227000	194000	159000	182000	180000	C06082	ko00906,ko01100,ko01110,ko04075
kz000414	Positive	[M+H]+	109.076	92	108.069	C6H8N2	2-Picolylamine	Alkaloids	3731-51-9	65800	76300	68500	67400	81200	63000	66400	104000	64900	C17926	--
kz001598	Positive	[M+H]+	144.102	84.1	143.095	C7H13NO2	Stachydrine	Alkaloids	471-87-4	3130000	3370000	3220000	3100000	2970000	3130000	3590000	3220000	3410000	C10172	--
kz000450	Positive	[M+H]+	292.202	147.044	291.195	C16H25N3O2	p-Coumaroylspermidine	Alkaloids	-	287000	269000	137000	139000	98900	136000	292000	284000	343000	--	--
km1412	Positive	[M+H]+	292.1	147.4	291.1	C16H25N3O2	N-p-Coumaroyl spermidine	Alkaloids	-	111000	104000	64200	62700	43500	45400	110000	133000	128000	--	--
kz000446	Positive	[M+H]+	203.223	83	202.216	C10H26N4	Spermine	Alkaloids	71-44-3	10200000	9050000	9470000	9170000	8100000	8900000	10300000	8650000	9570000	C00750	ko00330,ko00410,ko00480,ko00770,ko01100
km1411	Positive	[M+H]+	235.1	146.8	234.1	C13H18N2O2	N-p-Coumaroyl putrescine	Alkaloids	34136-53-3	286000	263000	192000	79100	64900	71800	271000	245000	272000	C18326	ko00330,ko01100
kz000040	Positive	[M+H]+	558.281	207.065	557.274	C29H39N3O8	N,N'-Bis(Sinapoyl)Spermidine	Alkaloids	-	423000	686000	762000	2060000	1660000	1870000	519000	450000	423000	C21170	--
kz000463	Positive	[M+H]+	584.275	325	583.268	C34H37N3O6	N',N'',N'''-p-Coumaroyl-cinnamoyl-caffeoyl spermidine	Alkaloids	-	27200	28600	21800	11500	8420	13900	25800	24200	33700	--	--
kz000028	Positive	[M+H]+	89.1073	72.0808	88.1	C4H12N2	Putrescine	Alkaloids	110-60-1	1300000	1070000	1380000	1050000	937000	848000	1340000	1260000	1250000	C00134	ko00330,ko00472,ko00480,ko00960,ko01100,ko01110,ko02010
kz000444	Positive	[M+H]+	131.129	114.103	130.122	C5H14N4	Agmatine	Alkaloids	306-60-5	33500	50500	43400	61000	46800	55800	32300	39700	31300	C00179	ko00330,ko01100
kz000241	Positive	[M+H]+	382.1	136.3	381.165	C16H23N5O6	Trans-Zeatin-O-Glucoside	Alkaloids	-	6390	8020	6230	9670	13000	8430	4530	7180	7590	C03423	ko00908,ko01110
kz000240	Positive	[M+H]+	382.2	220.2	381.165	C16H23N5O6	Trans-Zeatin-9-N-Glucoside	Alkaloids	-	4040000	4790000	4210000	4520000	2360000	4800000	3660000	3960000	4150000	--	--
kz004021	Positive	[M+H]+	132.102	57.1	131.095	C6H13NO2	6-Deoxyfagomine	Alkaloids	197449-09-5	535000	749000	688000	391000	443000	374000	544000	564000	540000	--	--
kz001101	Positive	[M+H]+	138.055	94.0651	137.048	C7H7NO2	Trigonelline	Alkaloids	535-83-1	2260000	2180000	2090000	1600000	1310000	1670000	2230000	2260000	2230000	C01004	ko00760
kz003089	Positive	[M+H]+	193.085	105.069	192.09	C10H12N2O2	Acancifoliuside	Alkaloids	-	403000	439000	426000	347000	418000	405000	422000	358000	276000	--	--
kz000234	Positive	[M+H]+	220.25	136.1	219.112	C10H13N5O	cis-Zeatin	Alkaloids	32771-64-5	5970	5080	10400	23300	9760	12700	12700	7590	8660	C15545	ko00908,ko01100,ko01110
kz002410	Positive	[M+H]+	166.123	121.3	165.115	C10H15NO	Hordenine	Alkaloids	539-15-1	2530000	2370000	2030000	1750000	1800000	1450000	2600000	2210000	2280000	C06199	ko00350,ko01100
kz004035	Positive	[M+H]+	188.071	118.065	187.063	C11H9NO2	3-Indoleacrylic acid	Alkaloids	1204-06-4	2610000	3600000	3170000	1500000	1510000	1460000	2930000	2690000	2870000	--	--
kz001112	Positive	[M+H]+	219.113	160	218.106	C12H14N2O2	N-Acetyl-5-hydroxytryptamine	Alkaloids	1210-83-9	56400	65500	54500	45300	47400	39300	63000	54500	39300	C00978	ko00380,ko01100
kz005416	Negative	[M-Na]-	327.045	171	327.044	C16H11N2NaO4S	Shikonin	Alkaloids	523-44-4	26500	21300	20900	14800	14600	16300	25500	27200	25900	C19371	--
kz001117	Positive	[M+H]+	343.296	240.7	342.288	C19H38N2O3	Cocamidopropyl betaine	Alkaloids	4292/10/8	22200	21100	18500	11000	11500	11500	23600	20800	22700	--	--
kz001119	Positive	[M+H]+	474.173	327	473.166	C20H23N7O7	10-Formyl-THF	Alkaloids	2800-34-2	2410000	2410000	3070000	3330000	2960000	3630000	2530000	2360000	2710000	C00234	ko00670,ko00970,ko01100,ko01200
kz000242	Positive	[M+H]+	390.108	328.3	389.101	C21H15N3O5	Azoxystrobin acid	Alkaloids	1185255-09-7	483000	363000	526000	344000	580000	322000	496000	540000	517000	--	--
kz004763	Positive	[M+H]+	672.416	331.286	671.409	C31H61O14N	3-Hydroxypropyl palmitate glc-glucosamine	Alkaloids	-	1690000	1500000	1600000	879000	823000	811000	1680000	1750000	1770000	--	--
kz000229	Positive	[M+H]+	86.1	69.2	85.0891	C5H11N	Piperidine	Alkaloids	110-89-4	463000	629000	550000	336000	348000	302000	451000	456000	436000	C01746	ko00960
kz001096	Positive	[M+H]+	104.1	60.1	103.1	C5H13NO	Choline	Alkaloids	62-49-7	758000	793000	752000	656000	634000	594000	748000	706000	777000	C00114	ko00260,ko00564,ko01100,ko02010
kz000232	Positive	[M]+	184	125	184.074	C5H15NO4P+	O-Phosphocholine	Alkaloids	107-73-3	352000	568000	573000	476000	1030000	439000	396000	281000	288000	C00588	ko00564,ko01100
kz000231	Positive	[M+H]+	132.1	86.1	131.058	C5H9NO3	5-Aminolevulinate	Alkaloids	106-60-5	2330000	3030000	2770000	1660000	1890000	1640000	2130000	2280000	2300000	C00430	ko00260,ko00860,ko01100,ko01110,ko02010
kz001108	Positive	[M+H]+	162.076	98	161.069	C6H11NO4	DL-2-Aminoadipic acid	Alkaloids	542-32-5	231000	271000	201000	249000	172000	186000	220000	241000	219000	C00956	ko00300,ko00310,ko00311,ko01100,ko01110,ko01210,ko01230
kz001105	Positive	[M+H]+	147.125	87.2	146.118	C7H16NO2	Acetylcholine	Alkaloids	60-31-1	107000	131000	138000	135000	89200	123000	129000	105000	102000	C08201	--
kz002852	Positive	[M+H]+	142.122	84.08	141.115	C8H15NO	Isopelletierine	Alkaloids	4396/1/4	212000	191000	198000	195000	172000	189000	216000	208000	194000	--	--
kz002853	Positive	[M+H]+	144.138	84.08	143.131	C8H17NO	Dihydroisopelletierine	Alkaloids	-	173000	485000	348000	207000	232000	194000	186000	175000	196000	--	--
kz004756	Positive	[M+H]+	120.081	103.055	119.073	C8H9N	N-Benzylmethylene isomethylamine	Alkaloids	-	1500000	1820000	1430000	1230000	1210000	1180000	1500000	1470000	1410000	--	--
kz001201	Negative	[M-H]-	160.04	115.995	161.048	C9H7NO2	Indole-5-carboxylic acid	Alkaloids	1670-81-1	35700	39700	32400	31800	23200	33200	26700	35400	33500	--	--
kz001203	Negative	[M-H]-	160.04	116	161.048	C9H7NO2	Indole-3-carboxylic acid	Alkaloids	771-50-6	53000	65800	63400	58600	43400	46700	65600	57500	64800	--	--
kz001204	Negative	[M-H]-	160.077	130.07	161.084	C10H11NO	Tryptophol	Alkaloids	526-55-6	163000	67200	61800	31900	42300	26400	160000	154000	146000	C00955	ko00380
kz000278	Positive	[M+H]+	176.1	130.1	175.063	C10H9NO2	Indole 3-acetic acid (IAA)	Alkaloids	87-51-4	11800	17200	16500	15500	17800	11400	16800	16100	10200	C00954	ko00380,ko01100,ko04075
kz001198	Positive	[M+H]+	118.065	91	117.058	C8H7N	Indole	Alkaloids	120-72-9	24600	22900	31300	16400	22300	21000	18300	23500	20500	C00463	ko00380,ko00400,ko00402,ko01100,ko01110
kz001199	Positive	[M+H]+	146.06	91	145.053	C9H7NO	Indole-3-carboxaldehyde	Alkaloids	487-89-8	39300	74400	45400	37400	21900	37100	54500	39200	40700	C08493	--
kz002314	Positive	[M+H]+	223.133	149.023	222.126	C13H18O3	Dehydrovomifoliol	Terpenoids	15764-81-5	347000	323000	328000	381000	349000	294000	363000	367000	357000	--	--
kz003370	Positive	[M+H]+	375.129	177.05	374.121	C16H22O10	Swertiamarin	Terpenoids	-	13300	25500	24700	14500	24600	40600	21600	17400	22500	--	--
kz003730	Positive	[M+NH4]+	422.166	225.076	404.132	C17H24O11	Gardenoside	Terpenoids	24512-62-7	107000	108000	121000	67000	27700	62200	133000	134000	91600	--	--
kz002933	Positive	[M+H]+	427.196	265.142	426.189	C21H30O9	Ixerin D	Terpenoids	-	301000	287000	328000	121000	101000	96900	408000	303000	350000	--	--
kz005179	Negative	[M-H]-	389.111	167.036	390.116	C16H22O11	Monotropein	Terpenoids	5945-50-6	637000	659000	768000	2220000	1220000	1950000	611000	561000	685000	--	--
kz003737	Positive	[M+H]+	347.17	167.107	346.163	C16H26O8	Jasminoside G	Terpenoids	871589-35-4	44700	24400	37900	56300	59900	52300	34100	20200	33400	--	--
kz003863	Positive	[M+H]+	455.352	409.346	454.345	C30H46O3	Sanguisorbigenin	Terpenoids	-	3670	51600	46800	68500	72200	31200	3600	4460	3830	--	--
kz003871	Positive	[M+H]+	489.357	407.33	488.35	C30H48O5	Arjunic Acid	Terpenoids	31298-06-3	3360	23400	5270	15000	6130	4870	4130	6220	4790	--	--
kz003859	Positive	[M+H]+	619.399	437.34	618.392	C39H54O6	p-Coumaroyleuscaphic acid	Terpenoids	-	573000	484000	424000	790000	469000	584000	720000	587000	604000	--	--
kz004636	Positive	[M+H]+	635.389	453.33	634.387	C39H54O7	2α-hydroxypyracrenic acid	Terpenoids	-	1020000	1010000	765000	2480000	695000	1830000	1040000	1060000	1010000	--	--
kz003861	Positive	[M+H]+	665.405	409.3	664.398	C40H56O8	3-O-Trans-feruloyl euscaphic acid	Terpenoids	-	22200	34700	16800	123000	67300	81500	24700	21900	24900	--	--
kz000258	Positive	[M+H]+	256.2	124.1	256.082	C11H14NO6+	Nicotinate D-ribonucleoside	Vitamins	17720-18-2	400000	326000	354000	424000	383000	366000	395000	413000	390000	C05841	ko00760,ko01100
kz000259	Positive	[M+H]+	265.1	122.1	265.112	C12H17N4OS+	Thiamine	Vitamins	-	503000	402000	502000	507000	278000	481000	392000	546000	501000	C00378	ko00730,ko01100,ko02010,ko04122
kz000263	Positive	[M+H]+	332.134	152.072	331.127	C14H21NO8	Pyridoxine-5'-O-glucoside	Vitamins	-	124000	102000	120000	141000	127000	120000	131000	130000	135000	C03996	--
kz001163	Positive	[M+H]+	377.146	243	376.138	C17H20N4O6	Riboflavin	Vitamins	83-88-5	266000	99000	120000	122000	116000	97700	259000	239000	253000	C00255	ko00740,ko01100,ko01110,ko02010
kz001154	Positive	[M+H]+	123.055	79.9	122.048	C6H6N2O	Nicotinamide	Vitamins	98-92-0	194000	382000	303000	279000	225000	231000	192000	199000	196000	C00153	ko00760,ko01100
kz001156	Positive	[M+H]+	170.081	134.1	169.074	C8H11NO3	Pyridoxine	Vitamins	65-23-6	20800	19800	18000	20000	14500	14300	18100	26200	19600	C00314	ko00750,ko01100
kz001158	Positive	[M+H]+	220.118	202.1	219.111	C9H17NO5	D-Pantothenic Acid	Vitamins	79-83-4	3890000	4320000	3960000	4640000	4370000	4660000	3680000	3880000	3840000	C00864	ko00410,ko00770,ko01100,ko01110
km0880	Positive	[M+H]+	157	111	156.017	C5H4N2O4	Orotic acid	Vitamins	65-86-1	49500	68500	101000	117000	78000	149000	37800	69000	82000	C00295	ko00240,ko01100
km0715	Negative	[M-H]-	175	87	176.12	C6H8NaO6	L-ascorbate	Vitamins	50-81-7	1410000	394000	303000	1610000	3100000	2690000	1530000	1390000	1660000	C00072	ko00053,ko00480,ko01100,ko01110
kz001176	Positive	[M+H]+	193.05	133	192.042	C10H8O4	Scopoletin(7-Hydroxy-5-methoxycoumarin)	Coumarins	92-61-5	120000	147000	148000	167000	117000	170000	99800	107000	65800	C01752	ko00940,ko01110
kz005137	Positive	[M+H]+	193.04	133.028	192.042	C10H8O4	Isoscopoletin (6-Hydroxy-7-Methoxycoumarin)	Coumarins	776-86-3	245000	140000	203000	169000	255000	241000	223000	225000	240000	C18079	--
kz001179	Positive	[M+H]+	209.044	149.1	208.037	C10H8O5	Fraxetin	Coumarins	574-84-5	95500	116000	116000	79100	37800	43800	128000	87100	85500	C09265	--
kz003657	Positive	[M+H]+	209.047	194.024	208.037	C10H8O5	Isofraxetin	Coumarins	50656-75-2	19600	23400	26100	17700	32300	15000	25800	36300	32400	--	--
kz002144	Positive	[M+H]+	187.039	131	186.032	C11H6O3	Angelicin	Coumarins	523-50-2	15700000	15600000	15900000	6380000	8290000	5610000	15400000	16100000	16200000	C09060	ko01110
km0917	Positive	[M+H]+	187	131	186.032	C11H6O3	Psoralen	Coumarins	66-97-7	16300000	15200000	15100000	6890000	9040000	5710000	16300000	16300000	16000000	C09305	ko01110
kz005306	Negative	[M-H]-	201.019	117.036	202.027	C11H6O4	Bergaptol	Coumarins	486-60-2	671000	1100000	874000	144000	170000	109000	651000	662000	670000	C00758	--
kz005308	Positive	[M+H]+	203.034	147	202.027	C11H6O4	Xanthotoxol	Coumarins	2009-24-7	635000	368000	353000	163000	238000	136000	647000	666000	673000	C00841	--
kz005310	Positive	[M+H]+	217.05	202	216.042	C12H8O4	8-Methoxypsoralen	Coumarins	298-81-7	1660000	2040000	2130000	603000	737000	531000	1700000	1770000	1680000	C01864	--
km0465	Positive	[M+H]+	217	201.4	216.042	C12H8O4	Bergapten	Coumarins	484-20-8	1280000	1440000	1580000	460000	531000	404000	1380000	1420000	1190000	C01557	ko01110
kz001188	Negative	[M-H]-	339.072	177	340.079	C15H16O9	Esculin(6,7-DihydroxyCoumarin-6-glucoside)	Coumarins	531-75-9	3760000	3190000	3880000	1230000	710000	937000	3770000	3750000	4090000	C09264	--
kz001173	Positive	[M+H]+	177.055	121	176.047	C10H8O3	7-Methoxycoumarin	Coumarins	531-59-9	63500	75600	98900	19300	21400	30600	53000	67200	73400	C09268	--
kz003262	Negative	[M-H]-	187.1	123.1	188.047	C11H8O3	Ayapin	Coumarins	494-56-4	122000	140000	124000	111000	112000	90800	111000	121000	125000	C18078	--
kz004262	Positive	[M+H]+	233.044	218.021	232.037	C12H8O5	5-Methoxy-8-hydroxypsoralen	Coumarins	28437-68-5	43600	73500	57700	22100	16600	25600	44000	36900	39300	--	--
kz001184	Positive	[M+H]+	325.092	163	324.085	C15H16O8	Skimmin	Coumarins	93-39-0	5080000	6090000	3440000	1490000	906000	1360000	4970000	4730000	5490000	--	--
kz000273	Positive	[M+H]+	353.1	179	352.079	C16H16O9	Esculetin 6-O-quinic acid	Coumarins	-	427000	195000	231000	339000	422000	251000	435000	460000	495000	--	--
kz005323	Positive	[M+H]+	339.159	203.034	338.152	C21H22O4	Bergamottin	Coumarins	7380-40-7	21800	25000	22300	1820	4560	1560	23700	17300	16400	C22152	--
kz003053	Negative	[M-H]-	161.025	133.029	162.032	C9H6O3	Umbelliferone	Coumarins	93-35-6	157000	167000	126000	27000	31300	19400	96900	137000	127000	C09315	ko00940,ko01110
kz001175	Negative	[M-H]-	177.019	133.2	178.027	C9H6O4	Esculetin	Coumarins	305-01-1	152000	161000	168000	103000	73500	47300	136000	154000	144000	C09263	--
ksa0026	Negative	[M-H]-	229	173.9	230.094	C14H14O3	Osthenol	Coumarins	484-14-0	12800	24300	10600	8460	3080	2660	13300	15200	14200	C18080	--
ksa0027	Positive	[M+H]+	231	146.9	230.094	C14H14O3	Demethylsuberosin	Coumarins	21422-04-8	1460000	5290000	2740000	10100000	22500000	551000	1470000	1570000	1630000	C18083	--
ksa0028	Positive	[M+H]+	247	229	246.089	C14H14O4	Marmesin	Coumarins	13849-08-6	1340000	1120000	1330000	345000	291000	257000	1280000	1300000	1280000	C09276	--
kz001812	Positive	[M+H]+	355.118	299.055	354.11	C20H18O6	Licoisoflavanone	Isoflavones	66067-26-3	336000	563000	120000	1250000	82100	70400	345000	311000	315000	--	--
kz001813	Positive	[M+H]+	371.185	315.086	370.178	C22H26O5	Iso-glyasperin D	Isoflavones	-	8100	18900	2260	7030	538	369	6770	6080	9160	--	--
km0156	Negative	[M-H]-	269.1	151	270.053	C15H10O5	Genistein (4',5,7-Trihydroxyisoflavone)	Isoflavones	446-72-0	6470	16500	3820	40000	2450	2270	5860	6430	5380	C06563	ko00943,ko01100,ko01110
kz002168	Positive	[M+H]+	301.071	286.04	300.063	C16H12O6	Pratensein	Isoflavones	2284-31-3	44800	40000	2030	5550	1080	1120	43600	34700	41700	C10520	ko00943
kz002172	Positive	[M+H]+	339.123	283.059	338.115	C20H18O5	Eurycarpin A	Isoflavones	166547-20-2	91700	186000	18000	245000	11300	6140	90800	90800	82900	--	--
kz002421	Positive	[M+H]+	433.113	271.06	432.106	C21H20O10	4',5-Dihydroxyisoflavone-7-O-galactoside	Isoflavones	-	54400	52500	52600	45000	36300	43200	83700	79000	74700	--	--
kz002420	Positive	[M+H]+	433.113	271.06	432.106	C21H20O10	5,7,4'-trihydroxy isoflavone-7-O-galactoside	Isoflavones	-	68200	56000	48800	43500	24900	40400	71300	85400	65000	--	--
kz002196	Positive	[M+H]+	625.17	317.06	624.169	C28H32O16	2'-Hydoxy,5-methoxy Genistein-O-rhamnosyl-glucoside	Isoflavones	-	30400	17800	17000	24600	22600	26400	26300	21700	25100	--	--
kz002425	Positive	[M+H]+	639.193	331.08	638.185	C29H34O16	5,7,4'-trihydroxy-6,8-dimethoxy isoflavone-7-O-galactoside-glucose	Isoflavones	-	26000	34200	30200	19100	20300	11300	19600	19400	20300	--	--
kz001192	Negative	[M-H]-	267.066	252	268.074	C16H12O4	Formononetin	Isoflavones	485-72-3	75400	418000	2560000	542000	244000	238000	76100	80300	81700	C00858	ko00943,ko01110
kz002424	Positive	[M+H]+	579.171	271.06	578.164	C27H30O14	5,7,4'-trihydroxy isoflavone-7-O-galactoside-rhamnose	Isoflavones	-	253000	232000	98900	105000	32400	35600	276000	256000	271000	--	--
kz001275	Negative	[M-H]-	117.019	73	118.027	C4H6O4	Methylmalonic acid	Organic acids	516-05-2	11200000	11100000	8860000	13500000	8580000	11700000	11300000	11000000	11500000	C02170	ko00240,ko00280,ko00640,ko01100
kz001276	Negative	[M-H]-	117.019	73	118.027	C4H6O4	Succinic acid	Organic acids	110-15-6	11200000	10600000	8950000	13700000	8400000	12200000	11500000	11200000	11700000	C00042	ko00020,ko00190,ko00250,ko00310,ko00350,ko00360,ko00620,ko00630,ko00640,ko00650,ko00760,ko00920,ko01100,ko01110,ko01200
kz001262	Negative	[M-H]-	103.04	57	104.047	C4H8O3	α-Hydroxyisobutyric acid	Organic acids	594-61-6	9060	14100	15800	5180	7580	4520	10700	11700	9910	--	--
kz001264	Negative	[M-H]-	103.04	59.1	104.047	C4H8O3	3-Hydroxybutyrate	Organic acids	300-85-6	5730000	6080000	6170000	5910000	7090000	7050000	6040000	5650000	5640000	--	--
kz001265	Negative	[M-H]-	103.04	57	104.047	C4H8O3	2-Hydroxybutanoic acid	Organic acids	600-15-7	37500	51700	61200	26400	24400	29800	48500	42200	42300	C05984	ko00640
kz001285	Negative	[M-H]-	131.035	87	132.042	C5H8O4	2-Methylsuccinic acid	Organic acids	498-21-5	847000	955000	691000	406000	406000	370000	829000	751000	792000	--	--
kz002807	Negative	[M-H]-	131.035	87.0459	132.042	C5H8O4	Dimethylmalonic acid	Organic acids	595-46-0	70100	91800	66700	35400	42700	41600	71500	72900	75600	--	--
kz001295	Negative	[M-H]-	145.051	101	146.058	C6H10O4	2-Methylglutaric acid	Organic acids	617-62-9	194000	223000	192000	165000	176000	133000	160000	144000	147000	--	--
kz001294	Negative	[M-H]-	145.051	101	146.058	C6H10O4	Adipic Acid	Organic acids	124-04-9	203000	229000	231000	167000	198000	165000	174000	159000	162000	C06104	ko01100
kz000295	Negative	[M-H]-	145.06	101.06	146.058	C6H10O4	Methylglutaric acid	Organic acids	18069-17-5	4540	2770	5020	3830	4410	4050	4330	3510	4630	--	--
kz001283	Positive	[M+H]+	132.102	69	131.095	C6H13NO2	6-Aminocaproic acid	Organic acids	60-32-2	2320000	3190000	2810000	1660000	1880000	1620000	2380000	2230000	2340000	C02378	ko01100
kz001302	Negative	[M-H]-	153.019	109	154.027	C7H6O4	2,3-Dihydroxybenzoic Acid	Organic acids	303-38-8	286000	392000	226000	327000	184000	253000	240000	218000	238000	C00196	ko01110
kz001307	Negative	[M-H]-	165.019	77	166.027	C8H6O4	Phthalic acid	Organic acids	88-99-3	65800	77500	75000	69800	55800	74300	59500	82500	56300	C01606	ko01100,ko02010
kz002809	Negative	[M-H]-	163.04	119.046	164.047	C9H8O3	2-Hydroxycinnamic acid	Organic acids	583-17-5	1930000	2450000	1930000	1580000	1280000	1710000	2040000	2050000	1980000	--	--
kz000303	Positive	[M+H]+	187.1	141	186.068	C12H10O2	1-Naphthylacetic acid	Organic acids	86-87-3	22700	22900	30000	10700	14900	7640	25400	26600	28000	C13014	--
kz000304	Negative	[M-H]-	209.119	59.0151	210.126	C12H18O3	Jasmonic acid	Organic acids	77026-92-7	1980000	2840000	1900000	1110000	1340000	1080000	1980000	2220000	2440000	C08491	ko00592,ko01100,ko01110,ko04075
kz000308	Negative	[M-H]-	322.401	129.7	323.21	C18H29NO4	N-[(-)-Jasmonoyl]-(L)-Isoleucine (JA-L-Ile)	Organic acids	120330-93-0	204000	367000	231000	47200	50600	53400	210000	211000	222000	C18699	ko04075
kz001280	Negative	[M-H]-	124.007	80	125.015	C2H7NO3S	2-Aminoethanesulfonic acid	Organic acids	107-35-7	6840	5010	5210	8040	5410	9710	6090	6820	4980	C00245	ko00430,ko00920,ko01100,ko02010
kz001310	Negative	[M-K]-	166.975	78.7	166.975	C3H4KO6P	Phosphoenolpyruvic acid	Organic acids	4265-07-0	99900	135000	125000	211000	162000	214000	102000	105000	106000	--	--
kz000311	Negative	[M-H]-	103.004	59	104.011	C3H4O4	Malonic acid	Organic acids	141-82-2	6070000	6060000	6020000	6770000	7310000	6810000	6100000	5740000	5800000	C00383	ko00061,ko00240,ko00410,ko01100,ko01212
kz000290	Negative	[M-H]-	118	74	119.022	C3H5NO4	Aminomalonic acid	Organic acids	1068-84-4	462000	460000	352000	538000	323000	508000	479000	433000	493000	C00872	--
kz001266	Negative	[M-H]-	105.019	88	106.027	C3H6O4	DL-Glyceric Acid	Organic acids	473-81-4	40700	26400	26400	29200	18000	24400	42000	41900	36300	C00258	ko00030,ko00260,ko00561,ko00630,ko01100,ko01110,ko01200
kz001270	Negative	[M-H]-	115.004	71	116.011	C4H4O4	Fumaric acid	Organic acids	110-17-8	3330000	3450000	3310000	2620000	1860000	2980000	3450000	3460000	3300000	C00122	ko00020,ko00190,ko00220,ko00250,ko00350,ko00360,ko00620,ko00650,ko00760,ko01100,ko01110,ko01200
km0701	Negative	[M-H]-	133	71	134.022	C4H6O5	L(-)-Malic acid	Organic acids	636-61-3	5720000	5300000	5320000	2460000	2800000	2330000	5630000	5580000	5170000	C00497	ko00650,ko01100
kz001298	Negative	[M-H]-	149.009	87	150.016	C4H6O6	L-(+)-Tartaric acid	Organic acids	87-69-4	60400	49800	47400	32100	36000	31900	46700	49200	46600	C00898	ko00630,ko01100
kz001261	Positive	[M+H]+	104.071	68.8	103.063	C4H9NO2	γ-Aminobutyric acid	Organic acids	1956/12/2	976000	1320000	1220000	789000	1160000	882000	1010000	1010000	1090000	C00334	ko00250,ko00330,ko00410,ko00650,ko00760,ko01100
kz001278	Negative	[M-H]-	117.056	59	118.063	C5H10O3	3-Hydroxy-3-methyl butyric acid	Organic acids	625-08-1	104000	113000	109000	32900	26200	48400	95900	91500	74500	--	--
kz001293	Positive	[M+H]+	146.092	87	145.085	C5H11N3O2	4-Guanidinobutyric acid	Organic acids	463-00-3	805000	882000	871000	996000	638000	871000	705000	948000	905000	C01035	ko00330,ko01100
kz001281	Negative	[M-H]-	129.019	85	130.027	C5H6O4	Citraconic acid	Organic acids	498-23-7	250000	233000	211000	470000	222000	551000	274000	225000	212000	C02226	ko00290,ko00660,ko01100,ko01210
kz000312	Negative	[M-H]-	145.014	101	146.022	C5H6O5	A-Ketoglutaric acid	Organic acids	328-50-7	265000	277000	273000	275000	282000	231000	229000	247000	265000	C00026	ko00020,ko00040,ko00053,ko00220,ko00250,ko00300,ko00310,ko00340,ko00430,ko00630,ko00650,ko00660,ko01100,ko01110,ko01200,ko01210,ko01230
kz000296	Negative	[M-H]-	147	87.1	148.037	C5H8O5	Citramalate	Organic acids	2306-22-1	71100	69800	77100	73600	48400	54900	89900	79100	69400	C00815	--
kz001291	Negative	[M-H]-	141.019	59	142.027	C6H6O4	Trans,trans-Muconic acid	Organic acids	3588-17-8	1120000	1150000	1460000	1080000	1660000	1020000	1170000	1210000	1290000	--	--
kz001311	Positive	[M+H]+	175.024	99	174.016	C6H6O6	Trans-Citridic acid	Organic acids	4023-65-8	660000	644000	666000	757000	759000	758000	629000	678000	639000	C02341	ko00660,ko01100
kz001317	Negative	[M-H]-	191.02	111.009	192.027	C6H8O7	Citric Acid	Organic acids	77-92-9	1270000	1370000	1490000	1410000	1370000	1660000	1340000	1280000	1220000	C00158	ko00020,ko00250,ko00630,ko01100,ko01110,ko01200,ko01210,ko01230
kz000302	Negative	[M-H]-	175.1	115	176.068	C7H12O5	2-Isopropylmalate	Organic acids	-	21800	29200	29300	14300	15400	15800	18100	33800	33100	C02504	ko00290,ko00620,ko01100,ko01110,ko01210,ko01230
kz001318	Negative	[M-H]-	191.056	85	192.063	C7H12O6	Quinic Acid	Organic acids	77-95-2	541000	561000	600000	769000	612000	866000	567000	472000	500000	C00296	ko00400,ko01100
kz001313	Negative	[M-H]-	173.082	111	174.089	C8H14O4	SubericAcid	Organic acids	505-48-6	36500	42700	57200	35000	38500	30800	37600	34700	41300	C08278	--
kz001315	Negative	[M-H]-	187.098	125	188.105	C9H16O4	Anchoic Acid	Organic acids	123-99-9	281000	296000	299000	210000	234000	200000	242000	282000	263000	C08261	--
kz001332	Negative	[M-H]-	577.135	407.1	578.142	C30H26O12	Procyanidin B2	Proanthocyanidins	29106-49-8	4280000	4130000	3180000	2320000	2880000	2290000	4330000	4170000	3930000	C17639	--
kz001334	Negative	[M-H]-	577.135	407.1	578.142	C30H26O12	Procyanidin B4	Proanthocyanidins	29106-51-2	1250000	1240000	787000	234000	281000	302000	1220000	1150000	1190000	C10238	--
kz001333	Negative	[M-H]-	577.135	407.1	578.142	C30H26O12	Procyanidin B3	Proanthocyanidins	23567-23-9	1460000	1650000	1180000	922000	993000	894000	1450000	1530000	1320000	--	--
kz001335	Negative	[M-H]-	577.135	425.1	578.142	C30H26O12	Procyanidin B1	Proanthocyanidins	20315-25-7	3470000	3230000	2300000	2000000	2100000	1610000	3630000	2950000	2990000	--	--
kz001338	Negative	[M-H]-	865.199	713.2	866.206	C45H38O18	Procyanidin C2	Proanthocyanidins	37064-31-6	1370000	1520000	1050000	428000	494000	346000	1580000	1500000	1280000	--	--
kz001339	Negative	[M-H]-	865.199	577.1	866.206	C45H38O18	Procyanidin C1	Proanthocyanidins	37064-30-5	2150000	2390000	1720000	604000	717000	460000	2280000	2100000	2040000	C17624	--
kz001344	Negative	[M-H]-	1153.26	1001.2	1154.27	C60H50O24	Cinnamtannin A2	Proanthocyanidins	86631-38-1	78100	87000	60300	10200	16100	8070	89000	81200	96000	C17625	--
kz002812	Positive	[M+H]+	595.14	287.05	594.137	C30H26O13	Gallocatechin-catechin isomer	Proanthocyanidins	-	67100	45200	41300	36800	38700	34600	57300	52500	58700	--	--
