# Supplementary material for: Comparative Transcriptome and Metabolome Analyses Provide New Insights into the Molecular Mechanisms Underlying Taproot Development and Bioactive Compound Biosynthesis in Ficus hirta vahl
Source: Genes (Basel). 2025 Jun 30;16(7):784. doi: 10.3390/genes16070784 (PMC12294288; doi:10.3390/genes16070784)
Supplement: Supplementary file 1 [file genes-16-00784-s001.zip › Supplementary Table S6.xlsx]

## Sheet: Sheet1
Supplementary Table S6 List of DAMs
Index	Compounds	CAS	Class	one_year_1	one_year_2	one_year_1	three_year_1	three_year_2	three_year_3	VIP	Fold_Change	Log2FC	Type
kz000417	Phloretin	60-82-2	Chalcones	464000	265000	427000	176000	245000	144000	1.12932	0.488754	-1.03282	down
kz002548	p-Coumaric acid-O-glycoside	-	Phenolic acids	2420000	3290000	3690000	1480000	1740000	1390000	1.26815	0.490426	-1.02789	down
kz000538	1-O-[(E)-p-Cumaroyl]-β-D-glucopyranose	-	Phenolic acids	3140000	5400000	5400000	2000000	2320000	2140000	1.22769	0.463415	-1.10962	down
kz000544	3-O-p-Coumaroyl quinic acid	1899-30-5	Phenolic acids	5050000	5760000	4100000	1360000	1040000	1100000	1.33938	0.234742	-2.09085	down
kz000546	1-O-p-Coumaroyl quinic acid	-	Phenolic acids	39100	31300	28400	16400	6040	22500	1.00696	0.454858	-1.13651	down
kz000558	Chlorogenic acid methyl ester	29708-87-0	Phenolic acids	266000	309000	233000	115000	131000	116000	1.32986	0.44802	-1.15837	down
kz000575	3,5-Di-O-galloylshikimic acid	95753-52-9	Phenolic acids	5660	12600	13200	25100	22100	28300	1.15254	2.39987	1.26296	up
kz000489	Protocatechuic acid	99-50-3	Phenolic acids	360000	457000	249000	137000	80300	139000	1.23534	0.33424	-1.58104	down
kz000479	Cinnamic acid	140-10-3	Phenolic acids	35800	30300	31000	9650	18300	10800	1.25308	0.399073	-1.32527	down
kz001825	p-coumaroylmalic acid	-	Phenolic acids	87700	98300	107000	43100	52100	43300	1.33072	0.472696	-1.08101	down
kz003945	Vanillic acid-glucoside	-	Phenolic acids	963000	1020000	1120000	4110000	2190000	3660000	1.28694	3.2098	1.68248	up
kz000540	3,4,5-Trimethoxyphenyl-β-D-Glucopyranoside	-	Phenolic acids	2170000	2180000	2760000	9270000	4670000	7860000	1.26409	3.0661	1.61641	up
kz000560	Trihydroxycinnamoylquinic acid	-	Phenolic acids	310000	363000	411000	138000	161000	133000	1.33254	0.398524	-1.32726	down
kz000070	Anthranilate O-hexosyl-O-hexoside	-	Phenolic acids	623000	622000	699000	294000	276000	321000	1.34445	0.458333	-1.12553	down
kz000482	p-Coumaryl alcohol	3690/5/9	Phenolic acids	104000	105000	78500	560000	315000	430000	1.32009	4.53913	2.18242	up
kz000504	Caffeic acid	331-39-5	Phenolic acids	10400000	2480000	2820000	828000	865000	777000	1.17179	0.157325	-2.66818	down
km0329	3-(4-Hydroxyphenyl)propionic acid	501-97-3	Phenolic acids	21500	21500	21600	82800	23400	75100	1.01432	2.8065	1.48877	up
kz000228	Gallic acid 4-O-glucoside	84274-52-2	Phenolic acids	20100	15100	14700	89500	22000	62500	1.08204	3.48697	1.80198	up
kz000800	Chrysoeriol-5-O-hexoside	-	Flavones	16700	12300	15200	6450	6150	4940	1.30915	0.396833	-1.3334	down
kz000831	Diosmin	520-27-4	Flavones	334000	271000	364000	115000	141000	119000	1.32401	0.386997	-1.36961	down
kz005226	Neodiosmin (Diosmetin-7-O-Neohesperidoside)	38665-01-9	Flavones	71800	67500	60100	25200	27800	35200	1.31212	0.442327	-1.17681	down
kz005216	Nobiletin	478-01-3	Flavones	272000	40300	82100	20800	21000	25100	1.06446	0.169625	-2.55958	down
km1537	Tricin O-sinapic acid	-	Flavones	93800	117000	94100	280000	165000	205000	1.23591	2.13185	1.0921	up
km1234	Chrysoeriol O-rhamnosyl-O-glucuronic acid	-	Flavones	18600	11600	20500	43700	46100	48500	1.2923	2.72781	1.44774	up
kz004322	Artonin E2	-	Flavonoids	150000	410000	116000	42500	16800	57800	1.15924	0.173225	-2.52928	down
kz005081	Quercetin-3-O-β-D-glucopyranoside	-	Flavonols	221000	268000	181000	66000	50000	42500	1.32426	0.236567	-2.07968	down
kz002979	6-C-Methylkaempferol 3-glucoside	-	Flavonols	49500	25400	17800	13100	3430	2360	1.1186	0.203776	-2.29495	down
kz002982	6-methoxykaempferol-3-O-glucoside	63422-27-5	Flavonols	94000	75400	51600	25300	32200	28200	1.25744	0.387783	-1.36668	down
kz005082	Isorhamnetin-3-O-β-D-glucopyranoside	-	Flavonols	87300	83700	55800	33000	26500	20700	1.2703	0.353616	-1.49975	down
kz003693	Quercetin-3-O-(2-O-α-L-rhamnopyranosyl)-β-D-galactopyranoside	-	Flavonols	198000	338000	432000	144000	168000	108000	1.14557	0.433884	-1.20462	down
kz001380	Quercetin-O-rutinoside-O-rhamnoside	-	Flavonols	542000	633000	617000	324000	231000	288000	1.30649	0.470424	-1.08797	down
kz002214	isohyperoside	35589-21-0	Flavonols	279000	215000	202000	59700	59700	60400	1.34251	0.258333	-1.95269	down
kz000892	6-Hydroxykaempferol-7-O-glucoside	-	Flavonols	344000	179000	186000	68000	37900	39400	1.27073	0.204937	-2.28675	down
kz005088	Tricetin?4'-methyl?ether-3'-O-β-D-glucoside	-	Flavonols	102000	109000	54100	31900	25400	25500	1.25402	0.312335	-1.67883	down
kz002829	Isorhamnetin-7-O-glucoside	-	Flavonols	91000	108000	51800	37900	20300	18200	1.19963	0.304625	-1.71489	down
kz004170	Rhamnetin 3-O-β-D-Glucoside	27875-34-9	Flavonols	83900	95000	57100	26800	36500	25400	1.27034	0.375847	-1.41178	down
kz000900	Isorhamnetin-acetyl hexoside	-	Flavonols	20100	18700	15400	53600	25400	42300	1.16773	2.23801	1.16221	up
km0688	Kaempferol 3-O-robinobioside (Biorobin)	17297-56-2	Flavonols	44600	99900	42300	21300	12200	31400	1.09704	0.34743	-1.5252	down
kz000909	Quercetin-3-O-rutinoside (Rutin)	153-18-4	Flavonols	309000	329000	246000	18500	12900	19700	1.35128	0.0578054	-4.11265	down
kz000911	Quercetin-7-O-rutinoside	147714-62-3	Flavonols	674000	818000	628000	50100	22200	50300	1.3341	0.0578302	-4.11203	down
kz004173	Quercetin 3-O-β-D-neohesperidoside	117611-67-3	Flavonols	268000	336000	433000	101000	172000	103000	1.25467	0.362584	-1.46361	down
km0548	Dihydroquercetin (Taxifolin)	480-18-2	Flavonols	117000	78000	76100	23300	20000	24700	1.32176	0.25083	-1.99522	down
kz002794	Quercetin glu-malonyl-pen	-	Flavonols	25300	28400	21000	11300	13600	6350	1.201	0.41834	-1.25725	down
kz002826	Isorhamnetin-O-Hexoside-O-Hexoside-O-Rhamnoside	-	Flavonols	37800	22000	31100	13800	16300	7050	1.13492	0.408691	-1.29092	down
kz000828	Apigenin 6,8-C-diglucoside	23666-13-9	Flavonoid carbonoside	134000	199000	72700	9410	13100	13900	1.31679	0.0897461	-3.47801	down
kz002595	Isosaponarin	19416-87-6	Flavonoid carbonoside	891000	538000	387000	284000	101000	142000	1.14989	0.290198	-1.78489	down
km1323	Luteolin 6-C-glucoside	4261-42-1	Flavonoid carbonoside	72500	94900	37600	13900	7330	13800	1.26302	0.170878	-2.54896	down
kz003214	"Apigenin-8-C-(2""-β-D-glucosyl)-α-L-arabinoside"	-	Flavonoid carbonoside	217000	345000	173000	132000	55500	94500	1.13443	0.383673	-1.38205	down
kz003215	"Apigenin-6-C-(2""-β-D-glucosyl)-α-L-arabinoside"	-	Flavonoid carbonoside	344000	713000	260000	224000	104000	163000	1.06972	0.372817	-1.42346	down
kz000938	Isovitexin 7-O-glucoside(Saponarin)	20310-89-8	Flavonoid carbonoside	568000	504000	263000	221000	86900	86100	1.15085	0.295131	-1.76057	down
kz003217	Vitexin-2-O-D-glucopyranoside	-	Flavonoid carbonoside	32800	72900	32600	5590	4440	4920	1.32289	0.108098	-3.20958	down
kz000434	Pinobanksin	548-82-3	Flavanols	471000	346000	547000	193000	188000	112000	1.24349	0.361437	-1.46818	down
kz000972	Epicatechin	490-46-0	Flavanols	2130000	1830000	1020000	552000	690000	506000	1.22517	0.351004	-1.51044	down
kz003848	Cinchonain Ic	85081-22-7	Flavanols	566000	562000	559000	199000	333000	196000	1.26708	0.431535	-1.21245	down
kz000984	Catechin-catechin-catechin	-	Flavanols	2260000	2660000	1950000	673000	752000	519000	1.33001	0.282969	-1.82128	down
kz000973	Epigallocatechin (EGC)	970-74-1	Flavanols	112000	87700	78400	41500	26300	61800	1.12701	0.466019	-1.10154	down
kz005366	3'-O-Methyl-(-)-epicatechin	76549-34-3	Flavanols	96100	74700	71400	145000	212000	172000	1.27743	2.18415	1.12707	up
kz000159	Naringenin 7-O-glucoside (Prunin)	529-55-5	Flavanols	69100	63100	59800	17600	23700	21900	1.34018	0.329167	-1.60311	down
kz004664	5,7,4-trihydroxy-dihydroflavone	-	Flavanones	392000	269000	440000	142000	169000	119000	1.26345	0.390554	-1.35641	down
kz000422	Butin	492-14-8	Flavanones	428000	308000	446000	140000	189000	102000	1.2533	0.364636	-1.45547	down
kz000424	Eriodictyol	552-58-9	Flavanones	201000	142000	156000	51100	22400	28500	1.28678	0.204409	-2.29047	down
kz000432	Persicoside	28978-03-2	Flavanones	298000	236000	443000	117000	57600	39400	1.22861	0.219038	-2.19075	down
km0843	Naringenin	480-41-1	Flavanones	540000	377000	627000	212000	208000	124000	1.23901	0.352332	-1.50499	down
km0640	Hesperetin 7-rutinoside (Hesperidin)	520-26-3	Flavanones	545000	824000	693000	59000	27600	38400	1.33978	0.0606208	-4.04404	down
km0097	Hesperetin	520-33-2	Flavanones	112000	82000	79600	40000	23300	33500	1.26866	0.353801	-1.49899	down
kz002219	Epipinoresinol	24404-50-0	Lignans	429000	483000	496000	263000	157000	186000	1.27509	0.430398	-1.21626	down
kz000992	Pinoresinol	487-36-5	Lignans	530000	569000	575000	309000	174000	265000	1.25195	0.446834	-1.16219	down
kz001001	Syringaresinol-Hex	-	Lignans	209000	191000	174000	54600	92700	48000	1.2767	0.340244	-1.55536	down
kz003850	(-)-secoisolariciresinol 4-O-β-D-giucopyranoside	-	Lignans	46800	29100	32000	116000	59400	70200	1.17044	2.27618	1.18662	up
kz005378	5'-methoxyisolariciresinol-9'-O-β-D-glucopyranoside	-	Lignans	76400	106000	109000	386000	471000	478000	1.33555	4.58133	2.19577	up
kz001000	Pinoresinol-acetylglucose	-	Lignans	168000	204000	108000	486000	186000	591000	1.01038	2.63125	1.39575	up
kz001003	Syringaresinol-aceGlu	-	Lignans	2330000	2840000	2290000	769000	1310000	631000	1.25456	0.363271	-1.46088	down
kz003004	Cichoriin	531-58-8	Others	3650000	3120000	4260000	1300000	716000	939000	1.30098	0.267906	-1.9002	down
kz003151	Ailantinol E	-	Others	419000	541000	671000	1520000	1240000	1610000	1.29464	2.67934	1.42188	up
kz001581	Calceorioside B	105471-98-5	Others	97500	106000	62400	34500	21700	21000	1.27373	0.290335	-1.78421	down
kz004196	Senkyunolide F	-	Others	141000	128000	142000	53800	67900	44300	1.31064	0.403893	-1.30796	down
kz000190	Arbutin	497-76-7	Others	76300	63700	57700	163000	88800	163000	1.16745	2.09813	1.0691	up
kz000175	Benzamide	55-21-0	Others	79900	95800	67200	23000	26400	15600	1.31201	0.2676	-1.90185	down
kz001013	Phenethylamine	64-04-0	Others	423000	491000	319000	107000	130000	103000	1.32927	0.27575	-1.85857	down
kz000178	Hydroxyphenethylamine	7568-93-6	Others	48700	53700	38100	15400	11400	7880	1.29978	0.246833	-2.01839	down
km1470	Salicylic acid O-glycoside	10366-91-3	Others	758000	702000	572000	1630000	1090000	1440000	1.2637	2.04724	1.03368	up
km1411	N-p-Coumaroyl putrescine	34136-53-3	Alkaloids	286000	263000	192000	79100	64900	71800	1.32639	0.291228	-1.77978	down
kz000040	N,N'-Bis(Sinapoyl)Spermidine	-	Alkaloids	423000	686000	762000	2060000	1660000	1870000	1.28181	2.98771	1.57904	up
kz000463	N',N'',N'''-p-Coumaroyl-cinnamoyl-caffeoyl spermidine	-	Alkaloids	27200	28600	21800	11500	8420	13900	1.26197	0.435825	-1.19818	down
kz000234	cis-Zeatin	32771-64-5	Alkaloids	5970	5080	10400	23300	9760	12700	1.01417	2.13333	1.09311	up
kz004035	3-Indoleacrylic acid	1204-06-4	Alkaloids	2610000	3600000	3170000	1500000	1510000	1460000	1.32442	0.476546	-1.06931	down
kz001204	Tryptophol	526-55-6	Alkaloids	163000	67200	61800	31900	42300	26400	1.1087	0.344521	-1.53734	down
kz003730	Gardenoside	24512-62-7	Terpenoids	107000	108000	121000	67000	27700	62200	1.11455	0.466964	-1.09862	down
kz002933	Ixerin D	-	Terpenoids	301000	287000	328000	121000	101000	96900	1.34332	0.348144	-1.52224	down
kz005179	Monotropein	5945-50-6	Terpenoids	637000	659000	768000	2220000	1220000	1950000	1.26282	2.61143	1.38484	up
kz003861	3-O-Trans-feruloyl euscaphic acid	-	Terpenoids	22200	34700	16800	123000	67300	81500	1.25231	3.68792	1.88281	up
km0715	L-ascorbate	50-81-7	Vitamins	1410000	394000	303000	1610000	3100000	2690000	1.12014	3.5121	1.81233	up
kz001179	Fraxetin	574-84-5	Coumarins	95500	116000	116000	79100	37800	43800	1.15491	0.490687	-1.02712	down
kz002144	Angelicin	523-50-2	Coumarins	15700000	15600000	15900000	6380000	8290000	5610000	1.31584	0.429661	-1.21873	down
km0917	Psoralen	66-97-7	Coumarins	16300000	15200000	15100000	6890000	9040000	5710000	1.28659	0.464378	-1.10663	down
kz005306	Bergaptol	486-60-2	Coumarins	671000	1100000	874000	144000	170000	109000	1.33587	0.159924	-2.64454	down
kz005308	Xanthotoxol	2009-24-7	Coumarins	635000	368000	353000	163000	238000	136000	1.18727	0.396018	-1.33636	down
kz005310	8-Methoxypsoralen	298-81-7	Coumarins	1660000	2040000	2130000	603000	737000	531000	1.33388	0.320926	-1.63969	down
km0465	Bergapten	484-20-8	Coumarins	1280000	1440000	1580000	460000	531000	404000	1.34194	0.324419	-1.62407	down
kz001188	Esculin(6,7-DihydroxyCoumarin-6-glucoside)	531-75-9	Coumarins	3760000	3190000	3880000	1230000	710000	937000	1.31386	0.265651	-1.9124	down
kz001173	7-Methoxycoumarin	531-59-9	Coumarins	63500	75600	98900	19300	21400	30600	1.30028	0.29958	-1.73899	down
kz004262	5-Methoxy-8-hydroxypsoralen	28437-68-5	Coumarins	43600	73500	57700	22100	16600	25600	1.27002	0.367849	-1.44281	down
kz001184	Skimmin	93-39-0	Coumarins	5080000	6090000	3440000	1490000	906000	1360000	1.28879	0.257084	-1.95969	down
kz005323	Bergamottin	7380-40-7	Coumarins	21800	25000	22300	1820	4560	1560	1.30812	0.114906	-3.12147	down
kz003053	Umbelliferone	93-35-6	Coumarins	157000	167000	126000	27000	31300	19400	1.33823	0.172667	-2.53394	down
kz001175	Esculetin	305-01-1	Coumarins	152000	161000	168000	103000	73500	47300	1.18573	0.465281	-1.10383	down
ksa0026	Osthenol	484-14-0	Coumarins	12800	24300	10600	8460	3080	2660	1.12326	0.297694	-1.7481	down
ksa0028	Marmesin	13849-08-6	Coumarins	1340000	1120000	1330000	345000	291000	257000	1.34354	0.23562	-2.08547	down
kz002424	5,7,4'-trihydroxy isoflavone-7-O-galactoside-rhamnose	-	Isoflavones	253000	232000	98900	105000	32400	35600	1.0835	0.296284	-1.75495	down
kz001262	α-Hydroxyisobutyric acid	594-61-6	Organic acids	9060	14100	15800	5180	7580	4520	1.19413	0.443532	-1.17289	down
kz001285	2-Methylsuccinic acid	498-21-5	Organic acids	847000	955000	691000	406000	406000	370000	1.31611	0.474128	-1.07665	down
kz000303	1-Naphthylacetic acid	86-87-3	Organic acids	22700	22900	30000	10700	14900	7640	1.21807	0.439683	-1.18547	down
kz000308	N-[(-)-Jasmonoyl]-(L)-Isoleucine (JA-L-Ile)	120330-93-0	Organic acids	204000	367000	231000	47200	50600	53400	1.33374	0.188529	-2.40714	down
km0701	L(-)-Malic acid	636-61-3	Organic acids	5720000	5300000	5320000	2460000	2800000	2330000	1.3436	0.464504	-1.10624	down
kz001278	3-Hydroxy-3-methyl butyric acid	625-08-1	Organic acids	104000	113000	109000	32900	26200	48400	1.29638	0.329755	-1.60054	down
kz001334	Procyanidin B4	29106-51-2	Proanthocyanidins	1250000	1240000	787000	234000	281000	302000	1.32094	0.249313	-2.00397	down
kz001338	Procyanidin C2	37064-31-6	Proanthocyanidins	1370000	1520000	1050000	428000	494000	346000	1.31664	0.321827	-1.63564	down
kz001339	Procyanidin C1	37064-30-5	Proanthocyanidins	2150000	2390000	1720000	604000	717000	460000	1.32018	0.284505	-1.81348	down
kz001344	Cinnamtannin A2	86631-38-1	Proanthocyanidins	78100	87000	60300	10200	16100	8070	1.32506	0.152484	-2.71327	down
