# Supplementary material for: Comparative Transcriptome and Metabolome Analyses Provide New Insights into the Molecular Mechanisms Underlying Taproot Development and Bioactive Compound Biosynthesis in Ficus hirta vahl
Source: Genes (Basel). 2025 Jun 30;16(7):784. doi: 10.3390/genes16070784 (PMC12294288; doi:10.3390/genes16070784)
Supplement: Supplementary file 1 [file genes-16-00784-s001.zip › Supplementary Table S7.xlsx]

## Sheet: Sheet1
Supplementary Table S7 KEGG analysis of DAMs
#Kegg_pathway	ko_id	Cluter_frequency	Metabolome_frequency	P-value	Corrected_P-value	Pathway
Flavonoid biosynthesis	ko00941	11 out of 29 37.9310344827586%	24 out of 119 20.1680672268908%	0.00855374569071587	0.153967422432886	https:\\www.genome.jp\dbget-bin\www_bget?map00941
Biosynthesis of secondary metabolites	ko01110	19 out of 29 65.5172413793103%	62 out of 119 52.1008403361345%	0.073020827992678	1	https:\\www.genome.jp\dbget-bin\www_bget?map01110
Glycolysis / Gluconeogenesis	ko00010	1 out of 29 3.44827586206897%	1 out of 119 0.840336134453782%	0.243697478991597	1	https:\\www.genome.jp\dbget-bin\www_bget?map00010
Phenylalanine metabolism	ko00360	2 out of 29 6.89655172413793%	4 out of 119 3.36134453781513%	0.249175550272261	1	https:\\www.genome.jp\dbget-bin\www_bget?map00360
Phenylpropanoid biosynthesis	ko00940	5 out of 29 17.2413793103448%	16 out of 119 13.4453781512605%	0.341282604709471	1	https:\\www.genome.jp\dbget-bin\www_bget?map00940
Ascorbate and aldarate metabolism	ko00053	1 out of 29 3.44827586206897%	2 out of 119 1.68067226890756%	0.42956843754451	1	https:\\www.genome.jp\dbget-bin\www_bget?map00053
Stilbenoid, diarylheptanoid and gingerol biosynthesis	ko00945	1 out of 29 3.44827586206897%	2 out of 119 1.68067226890756%	0.42956843754451	1	https:\\www.genome.jp\dbget-bin\www_bget?map00945
Biosynthesis of various secondary metabolites - part 2	ko00998	2 out of 29 6.89655172413793%	6 out of 119 5.04201680672269%	0.453289840038063	1	https:\\www.genome.jp\dbget-bin\www_bget?map00998
Ubiquinone and other terpenoid-quinone biosynthesis	ko00130	1 out of 29 3.44827586206897%	3 out of 119 2.52100840336134%	0.570957457298435	1	https:\\www.genome.jp\dbget-bin\www_bget?map00130
Glutathione metabolism	ko00480	1 out of 29 3.44827586206897%	3 out of 119 2.52100840336134%	0.570957457298435	1	https:\\www.genome.jp\dbget-bin\www_bget?map00480
Zeatin biosynthesis	ko00908	1 out of 29 3.44827586206897%	3 out of 119 2.52100840336134%	0.570957457298435	1	https:\\www.genome.jp\dbget-bin\www_bget?map00908
Plant hormone signal transduction	ko04075	1 out of 29 3.44827586206897%	4 out of 119 3.36134453781513%	0.678218092973826	1	https:\\www.genome.jp\dbget-bin\www_bget?map04075
Tryptophan metabolism	ko00380	1 out of 29 3.44827586206897%	5 out of 119 4.20168067226891%	0.759363095615209	1	https:\\www.genome.jp\dbget-bin\www_bget?map00380
Butanoate metabolism	ko00650	1 out of 29 3.44827586206897%	5 out of 119 4.20168067226891%	0.759363095615209	1	https:\\www.genome.jp\dbget-bin\www_bget?map00650
Isoflavonoid biosynthesis	ko00943	1 out of 29 3.44827586206897%	5 out of 119 4.20168067226891%	0.759363095615209	1	https:\\www.genome.jp\dbget-bin\www_bget?map00943
Arginine and proline metabolism	ko00330	1 out of 29 3.44827586206897%	6 out of 119 5.04201680672269%	0.820577746730639	1	https:\\www.genome.jp\dbget-bin\www_bget?map00330
Flavone and flavonol biosynthesis	ko00944	1 out of 29 3.44827586206897%	8 out of 119 6.72268907563025%	0.901158979946745	1	https:\\www.genome.jp\dbget-bin\www_bget?map00944
Metabolic pathways	ko01100	15 out of 29 51.7241379310345%	79 out of 119 66.3865546218487%	0.982932648532212	1	https:\\www.genome.jp\dbget-bin\www_bget?map01100
