# Supplementary material for: Comparative Transcriptome and Metabolome Analyses Provide New Insights into the Molecular Mechanisms Underlying Taproot Development and Bioactive Compound Biosynthesis in Ficus hirta vahl
Source: Genes (Basel). 2025 Jun 30;16(7):784. doi: 10.3390/genes16070784 (PMC12294288; doi:10.3390/genes16070784)
Supplement: Supplementary file 1 [file genes-16-00784-s001.zip › Supplementary Table S8.xlsx]

## Sheet: Sheet1
Supplementary Table S8 KEGG analysis of DEGs & DAMs
#Kegg_pathway	ko_id	P-value_gene	P-value_meta	gene ID	gene Count	gene Annotation	meta ID	meta Count	meta Annotation
Glycolysis / Gluconeogenesis	ko00010	0.852597	0.243697	g11076_i0;g12052_i0;g15936_i0;g8210_i0;g5206_i0;g9314_i0;g10030_i0;g11691_i0;g7256_i0;g2321_i0;g4284_i0;g9480_i0	12	K03841+ K03841+ K00850+ K00850+ K00131+ K00001+ K18857+ K00128+ K01623+ K00873+ K00121	kz000190	1	Arbutin
Ascorbate and aldarate metabolism	ko00053	0.384642	0.429568	g6449_i0;g7256_i0;g15424_i0;g6183_i0;g3484_i0;g16034_i0	6	K18649+ K00128+ K12447	km0715	1	L-ascorbate
Ubiquinone and other terpenoid-quinone biosynthesis	ko00130	0.282676	0.570957	g14833_i0;g3916_i0;g9339_i0;g8066_i0;g9174_i0;g11825_i0;g2535_i0;g9035_i0;g7831_i0	9	K12501+ K12501+ K12501+ K00815+ K09833+ K03809+ K00487+ K01904+ K01904	kz000479	1	Cinnamic acid
Phenylalanine metabolism	ko00360	0.0922743	0.249176	g7047_i0;g6012_i0;g4615_i0;g3793_i0;g4267_i0;g8882_i0;g6781_i0;g6639_i0;g8066_i0;g9970_i0;g2535_i0;g9035_i0;g7831_i0	13	K00276+ K00276+ K00276+ K00276+ K10775+ K01426+ K01426+ K01426+ K00815+ K00588+ K00487+ K01904+ K01904	kz000479;kz001013	2	Cinnamic acid+ Phenethylamine
Tryptophan metabolism	ko00380	0.289145	0.759363	g20549_i0;g7256_i0;g8882_i0;g6781_i0;g6639_i0;g16683_i0	6	K11816+ K00128+ K01426+ K01426+ K01426+ K11820	kz001204	1	Tryptophol
Glutathione metabolism	ko00480	0.0516506	0.570957	g13291_i0;g5865_i0;g11085_i0;g16128_i0;g13907_i0;g15950_i0;g10286_i0;g18140_i0;g14601_i0;g8207_i0;g16911_i0;g15897_i0;g17064_i0;g14514_i0;g20078_i0;g15784_i0;g13761_i0;g16034_i0	18	K10808+ K00432	km0715	1	L-ascorbate
Zeatin biosynthesis	ko00908	0.0155258	0.570957	g10584_i0;g20629_i0;g7969_i0;g10675_i0;g8490_i0;g13959_i0;g11931_i0;g4968_i0	8	K13495+ K13495+ K13495+ K13495+ K10717+ K10760+ K10760+ K10760	kz000234	1	cis-Zeatin
Phenylpropanoid biosynthesis	ko00940	9.18e-10	0.341283	g9970_i0;g5735_i0;g9178_i0;g8224_i0;g10393_i0;g8052_i0;g4267_i0;g5432_i0;g28059_i0;g4367_i0;g12261_i0;g4867_i0;g10573_i0;g13316_i0;g14863_i0;g9231_i0;g20212_i0;g7233_i0;g3525_i0;g9983_i0;g8769_i0;g4414_i0;g12226_i0;g7032_i0;g3450_i0;g1665_i0;g23768_i0;g10880_i0;g10785_i0;g7285_i0;g11450_i0;g12220_i0;g7604_i0;g4242_i0;g3957_i0;g3885_i0;g9035_i0;g7831_i0;g4353_i0;g18869_i0;g12276_i0;g5957_i0;g6517_…	60	K00588+ K13065+ K13065+ K13065+ K13065+ K13065+ K10775+ K13066+ K13066+ K13066+ K13066+ K13066+ K13066+ K01188+ K01188+ K01188+ K01188+ K01188+ K01188+ K01188+ K01188+ K01188+ K01188+ K01188+ K01188+ K01188+ K01188+ K01188+ K00083+ K00083+ K00083+ K00083+ K12355+ K12355+ K05350+ K05350+ K01904+ K01904+ K09754+ K00430+ K00430+ K00430+ K00430+ K00430+ K00430+ K00430+ K00430+ K00430+ K00430+ K00430+…	kz000479;kz000504;kz000544;kz003053;kz000482	5	Cinnamic acid+ Caffeic acid+ 3-O-p-Coumaroyl quinic acid+ Umbelliferone+ p-Coumaryl alcohol
Flavonoid biosynthesis	ko00941	6.05e-06	0.00855375	g5735_i0;g9178_i0;g8224_i0;g10393_i0;g8052_i0;g2675_i0;g10982_i0;g11524_i0;g15134_i0;g9140_i0;g13916_i0;g11412_i0;g8964_i0;g12777_i0;g12580_i0;g4353_i0;g9970_i0;g13581_i0;g2535_i0;g10083_i0;g10747_i0	21	K13065+ K13065+ K13065+ K13065+ K13065+ K09754+ K00588+ K00487	kz000159;kz000417;km0097;kz000434;kz000544;kz000422;kz000973;kz000424;km0548;kz000972;km0843	11	Naringenin 7-O-glucoside (Prunin)+ Phloretin+ Hesperetin+ Pinobanksin+ 3-O-p-Coumaroyl quinic acid+ Butin+ Epigallocatechin (EGC)+ Eriodictyol+ Dihydroquercetin (Taxifolin)+ Epicatechin+ Naringenin
Stilbenoid, diarylheptanoid and gingerol biosynthesis	ko00945	0.00785928	0.429568	g4353_i0;g2535_i0;g9970_i0;g5735_i0;g9178_i0;g8224_i0;g10393_i0;g8052_i0	8	K09754+ K00487+ K00588+ K13065+ K13065+ K13065+ K13065+ K13065	kz000544	1	3-O-p-Coumaroyl quinic acid
Plant hormone signal transduction	ko04075	0.0102581	0.678218	g4589_i0;g9905_i0;g6754_i0;g6226_i0;g6850_i0;g15616_i0;g12065_i0;g17897_i0;g14559_i0;g11333_i0;g9918_i0;g19613_i0;g12981_i0;g13820_i0;g432_i0;g3573_i0;g3034_i0;g6776_i0;g6843_i0;g10244_i0;g9393_i0;g17432_i0;g18306_i0;g21505_i0;g7212_i0;g8356_i0;g11934_i0;g9347_i0;g6611_i0;g10897_i0;g11340_i0;g23452_i0;g16455_i0;g8099_i0;g7477_i0;g10302_i0;g5040_i0;g9121_i0;g8674_i0;g17485_i0;g15190_i0	41	K14487+ K14487+ K14487+ K14487+ K14487+ K14484+ K14484+ K14484+ K14484+ K14484+ K14484+ K14484+ K14484+ K14484+ K14491+ K14491+ K14493+ K14431+ K14506+ K14492+ K14498+ K14488+ K14488+ K14488+ K14497+ K14497+ K14497+ K13464+ K13464+ K13464+ K13464+ K13449+ K13449+ K13422+ K13946+ K13946+ K13946+ K14505+ K14505+ K14516+ K14516	kz000308	1	N-[(-)-Jasmonoyl]-(L)-Isoleucine (JA-L-Ile)
