# Supplementary material for: Comparative Transcriptome and Metabolome Analyses Provide New Insights into the Molecular Mechanisms Underlying Taproot Development and Bioactive Compound Biosynthesis in Ficus hirta vahl
Source: Genes (Basel). 2025 Jun 30;16(7):784. doi: 10.3390/genes16070784 (PMC12294288; doi:10.3390/genes16070784)
Supplement: Supplementary file 1 [file genes-16-00784-s001.zip › Supplementary Table S9.xlsx]

## Sheet: Sheet1
geneName	ko_id	metaName	Formula	PCC	PCCP
g10393_i0	K13065	kz000544	3-O-p-Coumaroyl quinic acid	0.96	0.00235001
g8224_i0	K13065	kz000544	3-O-p-Coumaroyl quinic acid	0.987	0.000255634
g9178_i0	K13065	kz000544	3-O-p-Coumaroyl quinic acid	0.948	0.00392195
g8052_i0	K13065	kz000544	3-O-p-Coumaroyl quinic acid	0.968	0.00149285
g12220_i0	K00083	kz000544	3-O-p-Coumaroyl quinic acid	0.995	4.18098e-05
g10785_i0	K00083	kz000544	3-O-p-Coumaroyl quinic acid	-0.921	0.00911829
g7285_i0	K00083	kz000544	3-O-p-Coumaroyl quinic acid	0.953	0.00331395
g13560_i0	K00430	kz000544	3-O-p-Coumaroyl quinic acid	0.99	0.000150326
g28059_i0	K13066	kz000544	3-O-p-Coumaroyl quinic acid	0.994	6.05265e-05
g12267_i0	K00430	kz000544	3-O-p-Coumaroyl quinic acid	0.94	0.00529043
g4367_i0	K13066	kz000544	3-O-p-Coumaroyl quinic acid	0.995	4.00491e-05
g5432_i0	K13066	kz000544	3-O-p-Coumaroyl quinic acid	0.926	0.00795974
g9035_i0	K01904	kz000544	3-O-p-Coumaroyl quinic acid	0.937	0.00589983
g10573_i0	K13066	kz000544	3-O-p-Coumaroyl quinic acid	0.972	0.00116032
g6517_i0	K00430	kz000544	3-O-p-Coumaroyl quinic acid	0.996	2.15296e-05
g12261_i0	K13066	kz000544	3-O-p-Coumaroyl quinic acid	-0.94	0.00521599
g11122_i0	K00430	kz000544	3-O-p-Coumaroyl quinic acid	0.978	0.000741243
g12332_i0	K00430	kz000544	3-O-p-Coumaroyl quinic acid	0.931	0.00701189
g18869_i0	K00430	kz000544	3-O-p-Coumaroyl quinic acid	0.986	0.000301561
g18869_i0	K00430	kz000504	Caffeic acid	0.918	0.00980855
g12597_i0	K00430	kz000479	Cinnamic acid	0.982	0.000465647
g12261_i0	K13066	kz000479	Cinnamic acid	-0.972	0.00112563
g9178_i0	K13065	kz000479	Cinnamic acid	0.95	0.00366043
g14017_i0	K00430	kz000479	Cinnamic acid	0.953	0.00325467
g8052_i0	K13065	kz000479	Cinnamic acid	0.941	0.00511968
g5735_i0	K13065	kz000479	Cinnamic acid	0.929	0.00743717
g12267_i0	K00430	kz000479	Cinnamic acid	0.955	0.00299728
g10785_i0	K00083	kz000479	Cinnamic acid	-0.944	0.00459155
g4267_i0	K10775	kz000479	Cinnamic acid	0.954	0.0031683
g13560_i0	K00430	kz000479	Cinnamic acid	0.919	0.00955027
g10268_i0	K00430	kz000479	Cinnamic acid	0.95	0.00362752
g10393_i0	K13065	kz000479	Cinnamic acid	0.953	0.00320165
Supplementary Table S9 The pearson correlation analysis of DEGs & DAMs
g10268_i0	K00430	kz000482	p-Coumaryl alcohol	-0.937	0.00582049
g8052_i0	K13065	kz000482	p-Coumaryl alcohol	-0.971	0.00122729
g5735_i0	K13065	kz000482	p-Coumaryl alcohol	-0.973	0.00104955
g10393_i0	K13065	kz000482	p-Coumaryl alcohol	-0.968	0.00150094
g9178_i0	K13065	kz000482	p-Coumaryl alcohol	-0.971	0.00124027
g28059_i0	K13066	kz000482	p-Coumaryl alcohol	-0.94	0.00535617
g13560_i0	K00430	kz000482	p-Coumaryl alcohol	-0.962	0.00216799
g10785_i0	K00083	kz000482	p-Coumaryl alcohol	0.975	0.000936702
g12267_i0	K00430	kz000482	p-Coumaryl alcohol	-0.986	0.000302412
g6517_i0	K00430	kz000482	p-Coumaryl alcohol	-0.939	0.00549954
g18869_i0	K00430	kz000482	p-Coumaryl alcohol	-0.926	0.00809103
g12276_i0	K00430	kz000482	p-Coumaryl alcohol	-0.922	0.00878236
g12597_i0	K00430	kz000482	p-Coumaryl alcohol	-0.925	0.00830728
g5957_i0	K00430	kz000482	p-Coumaryl alcohol	0.944	0.00461415
g11122_i0	K00430	kz000482	p-Coumaryl alcohol	-0.972	0.00119816
g4367_i0	K13066	kz000482	p-Coumaryl alcohol	-0.95	0.00372319
g12261_i0	K13066	kz000482	p-Coumaryl alcohol	0.974	0.000998148
g14017_i0	K00430	kz000482	p-Coumaryl alcohol	-0.921	0.00921471
g18869_i0	K00430	kz003053	Umbelliferone	0.98	0.000600616
g11122_i0	K00430	kz003053	Umbelliferone	0.978	0.000724707
g12261_i0	K13066	kz003053	Umbelliferone	-0.982	0.000481903
g9178_i0	K13065	kz003053	Umbelliferone	0.96	0.00237845
g8224_i0	K13065	kz003053	Umbelliferone	0.949	0.00385403
g12267_i0	K00430	kz003053	Umbelliferone	0.956	0.00282841
g10573_i0	K13066	kz003053	Umbelliferone	0.943	0.0048536
g8052_i0	K13065	kz003053	Umbelliferone	0.972	0.00114409
g7285_i0	K00083	kz003053	Umbelliferone	0.933	0.00663996
g13560_i0	K00430	kz003053	Umbelliferone	0.986	0.000275764
g4367_i0	K13066	kz003053	Umbelliferone	0.985	0.000325653
g28059_i0	K13066	kz003053	Umbelliferone	0.986	0.00029624
g6517_i0	K00430	kz003053	Umbelliferone	0.984	0.000377359
g10785_i0	K00083	kz003053	Umbelliferone	-0.934	0.00633049
g12220_i0	K00083	kz003053	Umbelliferone	0.977	0.000788605
g10393_i0	K13065	kz003053	Umbelliferone	0.993	6.59683e-05
g8052_i0	K13065	km0548	Dihydroquercetin (Taxifolin)	0.978	0.000719719
g9178_i0	K13065	km0548	Dihydroquercetin (Taxifolin)	0.956	0.00288854
g8224_i0	K13065	km0548	Dihydroquercetin (Taxifolin)	0.982	0.000505829
g10393_i0	K13065	km0548	Dihydroquercetin (Taxifolin)	0.925	0.0082286
g8052_i0	K13065	kz000972	Epicatechin	0.922	0.00879792
g9178_i0	K13065	kz000972	Epicatechin	0.921	0.00905622
g8224_i0	K13065	kz000424	Eriodictyol	0.963	0.00202276
g8052_i0	K13065	kz000424	Eriodictyol	0.917	0.00999338
g8224_i0	K13065	km0097	Hesperetin	0.973	0.00110136
g8052_i0	K13065	km0097	Hesperetin	0.92	0.00932875
g10393_i0	K13065	km0843	Naringenin	0.937	0.0058634
g9178_i0	K13065	kz000159	Naringenin 7-O-glucoside (Prunin)	0.996	2.03479e-05
g8224_i0	K13065	kz000159	Naringenin 7-O-glucoside (Prunin)	0.955	0.00296401
g5735_i0	K13065	kz000159	Naringenin 7-O-glucoside (Prunin)	0.948	0.00396249
g8052_i0	K13065	kz000159	Naringenin 7-O-glucoside (Prunin)	0.998	6.7008e-06
g10393_i0	K13065	kz000159	Naringenin 7-O-glucoside (Prunin)	0.967	0.00165322
